# Supplementary material for: Gene expression profile and molecular pathway datasets resulting from benzo(a)pyrene exposure in the liver and testis of adult tilapia
Source: Data Brief. 2018 Sep 5;20:1500–9. doi: 10.1016/j.dib.2018.08.206 (PMC6153355; doi:10.1016/j.dib.2018.08.206)
Supplement: Supplementary file 2 — Supplementary material [file mmc2.xlsx]

## Sheet: SI-Table-1
Table SI-1: All the significantly altered genes in the liver and testis of male tilapia exposure to BaP (p < 0.05, fold change > ± 1.5)
							LIVER (L)			TESTIS (T)
Ensembl Gene ID	Human Ensembl Gene ID	Description	Associated Gene Name	HGNC symbol	EntrezGene ID	Fold Change(L)	p-value(L)	FDR (L)	Fold Change(T)	p-value(T)	FDR (T)
ENSONIG00000003467	0	von Willebrand factor A domain containing 11 [Source:ZFIN;Acc:ZDB-GENE-141211-58]	vwa11	VWF	7450	44.261	1.01e-08	1.18e-05	5.02878	0.0137221	0.829695
ENSONIG00000010388	ENSG00000138061	cytochrome P450, family 1, subfamily B, polypeptide 1 [Source:ZFIN;Acc:ZDB-GENE-030902-1]	cyp1b1	CYP1B1	1545	29.8148	2.5e-05	0.00408796	13.1999	3.41e-16	5.77e-12
ENSONIG00000010982	ENSG00000090512	fetuin B [Source:ZFIN;Acc:ZDB-GENE-050208-4]	fetub (1 of many)	FETUB	26998	21.321	9.62e-07	0.000400545	2.72307	0.105719	1
ENSONIG00000007544	ENSG00000104671	dynactin subunit 6 [Source:HGNC Symbol;Acc:HGNC:16964]	DCTN6 (1 of many)	DCTN6	10671	17.588	0.00878596	0.195936	1.13384	0.862189	1
ENSONIG00000018840	ENSG00000132703	0	0	APCS	325	11.7064	1.35e-05	0.00280401	1.79542	0.18009	1
ENSONIG00000010265	ENSG00000105426	protein tyrosine phosphatase, receptor type, s, a [Source:ZFIN;Acc:ZDB-GENE-020107-3]	ptprsa	PTPRS	5802	10.1664	0.00261324	0.0971644	1.6386	0.0940523	1
ENSONIG00000004924	ENSG00000261210	0	0	CLEC19A	728276	9.96535	0.0173506	0.275992
ENSONIG00000010886	ENSG00000261210	0	0	CLEC19A	728276	9.54159	0.0120204	0.230441
ENSONIG00000020897	ENSG00000184731	family with sequence similarity 110, member C [Source:ZFIN;Acc:ZDB-GENE-131121-63]	fam110c	FAM110C	642273	9.13953	0.000946677	0.0521967
ENSONIG00000007094	ENSG00000104870	0	0	FCGRT	2217	9.07813	0.0225892	0.316102
ENSONIG00000010019	ENSG00000170369	0	0	CST2	1470	8.76325	0.00619926	0.160608	1.21402	0.755872	1
ENSONIG00000000936	ENSG00000011028	mannose receptor C type 2 [Source:HGNC Symbol;Acc:HGNC:16875]	MRC2	MRC2	9902	8.41627	3.21e-06	0.00103472	1.15577	0.581788	1
ENSONIG00000001872	ENSG00000156453	protocadherin 1a [Source:ZFIN;Acc:ZDB-GENE-091116-32]	pcdh1a	PCDH1	5097	8.4122	0.000382634	0.0295826	-1.30401	0.577632	1
ENSONIG00000009502	ENSG00000182985	cell adhesion molecule 1a [Source:ZFIN;Acc:ZDB-GENE-080505-2]	cadm1a	CADM1	23705	8.19995	0.000130342	0.0141317	-1.2714	0.601174	1
ENSONIG00000002685	ENSG00000104450	sperm associated antigen 1a [Source:ZFIN;Acc:ZDB-GENE-030131-9443]	spag1a	SPAG1	6674	7.92805	3.26e-05	0.00519755
ENSONIG00000000302	ENSG00000012124	0	0	CD22	933	7.86135	0.00197186	0.080003	2.73298	0.087641	1
ENSONIG00000014301	ENSG00000106633	glucokinase (hexokinase 4) [Source:ZFIN;Acc:ZDB-GENE-060825-204]	gck	GCK	2645	7.57424	0.00139434	0.0663831	-1.63582	0.259412	1
ENSONIG00000019387	ENSG00000170465	keratin 4 [Source:ZFIN;Acc:ZDB-GENE-000607-83]	krt4	KRT6C	286887	7.14949	0.0205903	0.300856	6.02633	0.0178684	0.951293
ENSONIG00000013672	ENSG00000117448	aldo-keto reductase family 1, member A1a (aldehyde reductase) [Source:ZFIN;Acc:ZDB-GENE-040808-44]	akr1a1a		10327	6.97986	0.00375897	0.118784
ENSONIG00000005765	ENSG00000160213	0	0	CSTB	1476	6.97602	0.0315116	0.366849	2.85328	0.105668	1
ENSONIG00000009287	ENSG00000141504	spermidine/spermine N1-acetyltransferase family member 2 [Source:HGNC Symbol;Acc:HGNC:23160]	SAT2 (1 of many)	SAT2	112483	6.94725	0.0037629	0.118784
ENSONIG00000001304	ENSG00000106003	LFNG O-fucosylpeptide 3-beta-N-acetylglucosaminyltransferase [Source:ZFIN;Acc:ZDB-GENE-980605-16]	lfng	LFNG	3955	6.91777	1.04e-06	0.000407568	-1.09447	0.81363	1
ENSONIG00000021896	ENSG00000239002		snoU85	SCARNA10	692148	6.78689	0.0158092	0.264654
ENSONIG00000002596	ENSG00000122121	X-prolyl aminopeptidase (aminopeptidase P) 2, membrane-bound [Source:ZFIN;Acc:ZDB-GENE-040426-1151]	xpnpep2	XPNPEP2	7512	6.64114	0.000891385	0.0512817	-1.06081	0.824887	1
ENSONIG00000010141	ENSG00000122641	inhibin, beta Ab [Source:ZFIN;Acc:ZDB-GENE-050525-2]	inhbab	INHBA	3624	6.5938	0.00845325	0.191313
ENSONIG00000012818	ENSG00000231274	SH3 domain binding kinase family, member 3 [Source:ZFIN;Acc:ZDB-GENE-080204-39]	sbk3		100130827	6.44508	0.00219583	0.0866333	-1.14442	0.783776	1
ENSONIG00000008715	ENSG00000173157	ADAM metallopeptidase with thrombospondin type 1 motif 20 [Source:HGNC Symbol;Acc:HGNC:17178]	ADAMTS20	ADAMTS20	80070	6.29621	0.00351997	0.115142	1.72772	0.113499	1
ENSONIG00000017680	ENSG00000113739	stanniocalcin 2a [Source:ZFIN;Acc:ZDB-GENE-041008-14]	stc2a	STC2	8614	6.1481	9.21e-09	1.18e-05	1.05474	0.83801	1
ENSONIG00000021883	ENSG00000201496	RN7SKP275 (RNA, 7SK Small Nuclear Pseudogene 275) is a Pseudogene	7SK	RN7SKP275	106480917	6.05981	0.0127479	0.236312
ENSONIG00000015038	ENSG00000188886	six-cysteine containing astacin protease 1 [Source:ZFIN;Acc:ZDB-GENE-070621-1]	c6ast1	ASTL	431705	6.0521	8.31e-08	5.36e-05	4.74296	0.000361459	0.10032
ENSONIG00000017201	ENSG00000197375	solute carrier family 22 (organic cation/carnitine transporter), member 5 [Source:ZFIN;Acc:ZDB-GENE-091012-1]	slc22a5	SLC22A5	6584	5.86057	0.0500255	0.445898	8.67499	0.000820498	0.157853
ENSONIG00000021508	ENSG00000239002		snoU85	SCARNA10	692148	5.81297	0.0472106	0.438054
ENSONIG00000022223	ENSG00000238622	Small Nucleolar RNA, C/D Box 97	SNORD97		692223	5.71099	0.0312013	0.366296
ENSONIG00000016966	ENSG00000168060	N-acetylated alpha-linked acidic dipeptidase-like 1 [Source:HGNC Symbol;Acc:HGNC:23536]	NAALADL1	NAALADL1	10004	5.59047	1.98e-06	0.000729495
ENSONIG00000001497	ENSG00000137204	solute carrier family 22 member 7 [Source:HGNC Symbol;Acc:HGNC:10971]	SLC22A7 (1 of many)	SLC22A7	10864	5.58186	0.000224811	0.0208511	-38.9315	0.00482619	0.472836
ENSONIG00000017492	ENSG00000138794	caspase 6, apoptosis-related cysteine peptidase [Source:ZFIN;Acc:ZDB-GENE-030825-4]	casp6 (1 of many)	CASP6	839	5.52635	0.0160937	0.266207	1.13458	0.842784	1
ENSONIG00000016915	ENSG00000100097	lectin, galactoside-binding, soluble, 2b [Source:ZFIN;Acc:ZDB-GENE-040426-1590]	lgals2b	LGALS1	3956	5.43773	0.0327208	0.375373
ENSONIG00000008529	ENSG00000147168	0	0	IL2RG	3561	5.40126	0.0117891	0.228041	1.7725	0.266389	1
ENSONIG00000010754	ENSG00000081800	solute carrier family 13 (sodium/sulphate symporters), member 1 [Source:ZFIN;Acc:ZDB-GENE-031222-3]	slc13a1	SLC13A1	6561	5.36126	0.0420789	0.419878	-1.29902	0.626689	1
ENSONIG00000012210	ENSG00000138400	malate dehydrogenase 1B, NAD (soluble) [Source:ZFIN;Acc:ZDB-GENE-060929-384]	mdh1b	MDH1B	130752	5.28616	7.33e-06	0.00178454	-1.41003	0.0961651	1
ENSONIG00000009731	ENSG00000171885	aquaporin 4 [Source:HGNC Symbol;Acc:HGNC:637]	AQP4 (1 of many)	AQP4	361	5.27542	0.0101113	0.210413	-1.48976	0.389144	1
ENSONIG00000008911	ENSG00000056050	zgc:101819 [Source:ZFIN;Acc:ZDB-GENE-030131-740]	zgc:101819	HPF1	54969	5.2619	0.00171526	0.0752729	1.07967	0.69686	1
ENSONIG00000020830	ENSG00000140006	WD repeat domain 89 [Source:ZFIN;Acc:ZDB-GENE-090319-3]	wdr89	WDR89	112840	5.16806	0.00436511	0.130367	1.19198	0.632874	1
ENSONIG00000011848	ENSG00000185652	neurotrophin 3 [Source:ZFIN;Acc:ZDB-GENE-031118-66]	ntf3	NTF3	4908	5.12162	0.0001455	0.0150179	-1.61698	0.362101	1
ENSONIG00000003891	ENSG00000125089	SH3 domain and tetratricopeptide repeats 1 [Source:HGNC Symbol;Acc:HGNC:26009]	SH3TC1	SH3TC1	54436	5.07883	0.0307862	0.363075	1.76877	0.379464	1
ENSONIG00000012170	ENSG00000054356	protein tyrosine phosphatase, receptor type, Nb [Source:ZFIN;Acc:ZDB-GENE-100505-1]	ptprnb	PTPRN	5798	4.91917	0.00560804	0.15137	1.09114	0.792452	1
ENSONIG00000009669	ENSG00000146674	insulin-like growth factor binding protein 3 [Source:ZFIN;Acc:ZDB-GENE-040412-1]	igfbp3 (1 of many)	IGFBP3	3486	4.86052	0.019228	0.287891	-1.43933	0.542279	1
ENSONIG00000008382	ENSG00000103995	centrosomal protein 152 [Source:ZFIN;Acc:ZDB-GENE-111005-1]	cep152	CEP152	22995	4.79746	0.000424864	0.0306576	1.21819	0.300428	1
ENSONIG00000000250	ENSG00000180537	ring finger protein 182 [Source:HGNC Symbol;Acc:HGNC:28522]	RNF182 (1 of many)	RNF182	221687	4.77675	0.000298333	0.0249941	1.17607	0.449924	1
ENSONIG00000018810	ENSG00000131737	zgc:171226 [Source:ZFIN;Acc:ZDB-GENE-070822-8]	zgc:171226	KRT34	3885	4.76364	0.0054158	0.147415
ENSONIG00000004945	ENSG00000261857	melanoma inhibitory activity [Source:ZFIN;Acc:ZDB-GENE-081022-66]	mia	MIA	8190	4.74201	0.000418597	0.0306576
ENSONIG00000001776	ENSG00000129480	D-tyrosyl-tRNA deacylase 2 [Source:ZFIN;Acc:ZDB-GENE-040822-45]	dtd2	DTD2	112487	4.7181	0.00534934	0.146533	1.15388	0.663077	1
ENSONIG00000010955	ENSG00000211896	Immunoglobulin Heavy Constant Gamma 1 (G1m Marker)	ighd	IGHG1	3500	4.65696	0.000199646	0.0188017	1.79427	0.166798	1
ENSONIG00000003117	ENSG00000157765	solute carrier family 34 (type II sodium/phosphate cotransporter), member 2b [Source:ZFIN;Acc:ZDB-GENE-030709-1]	slc34a2b	SLC34A2	10568	4.62187	0.0260961	0.337704	1.21566	0.614792	1
ENSONIG00000020255	ENSG00000184459	0	0	BPIFC	254240	4.59088	0.0104945	0.214581	3.47478	0.0406482	1
ENSONIG00000018174	ENSG00000167107	acyl-CoA synthetase family member 2 [Source:ZFIN;Acc:ZDB-GENE-060825-7]	acsf2 (1 of many)	ACSF2	80221	4.53342	5.49e-05	0.00753653	1.89222	0.206396	1
ENSONIG00000017350	ENSG00000157551	potassium voltage-gated channel subfamily J member 15 [Source:HGNC Symbol;Acc:HGNC:6261]	KCNJ15	KCNJ15	3772	4.46509	0.00644084	0.16441
ENSONIG00000005899	ENSG00000108242	0	0	CYP2C18	1562	4.45688	0.0242658	0.328755
ENSONIG00000004411	ENSG00000144229	thrombospondin, type I, domain containing 7Ba [Source:ZFIN;Acc:ZDB-GENE-070621-2]	thsd7ba	THSD7B	80731	4.41477	0.0051495	0.144119	2.12962	0.169789	1
ENSONIG00000006481	ENSG00000143630	hyperpolarization activated cyclic nucleotide gated potassium channel 3 [Source:HGNC Symbol;Acc:HGNC:19183]	HCN3 (1 of many)	HCN3	57657	4.40256	0.0231667	0.318654
ENSONIG00000016956	ENSG00000081760	acetoacetyl-CoA synthetase [Source:ZFIN;Acc:ZDB-GENE-040426-903]	aacs	AACS	65985	4.38491	0.0128453	0.236756	1.13673	0.544095	1
ENSONIG00000013379	ENSG00000144401	methyltransferase like 21A [Source:ZFIN;Acc:ZDB-GENE-050320-145]	mettl21a	METTL21A	151194	4.36603	0.0199892	0.296097	-1.25475	0.345899	1
ENSONIG00000012786	ENSG00000126583	protein kinase C, gamma [Source:ZFIN;Acc:ZDB-GENE-090206-1]	prkcg	PRKCG	5582	4.28622	0.0274774	0.346542	-1.07966	0.860965	1
ENSONIG00000008788	ENSG00000157404	v-kit Hardy-Zuckerman 4 feline sarcoma viral oncogene homolog b [Source:ZFIN;Acc:ZDB-GENE-050916-2]	kitb	KIT	3815	4.1614	3.97e-05	0.00603154	-1.07605	0.811642	1
ENSONIG00000009391	ENSG00000144820	0	0	ADGRG7	84873	4.11349	0.00472399	0.13648
ENSONIG00000006909	ENSG00000176136	melanocortin 5a receptor [Source:ZFIN;Acc:ZDB-GENE-021223-3]	mc5ra	MC5R	4161	4.08231	0.00327655	0.111247
ENSONIG00000020339	ENSG00000055957	inter-alpha-trypsin inhibitor heavy chain 1 [Source:ZFIN;Acc:ZDB-GENE-130530-650]	itih1		3697	4.04799	7.17e-06	0.00177923	2.0093	0.0315876	1
ENSONIG00000013166	ENSG00000119969	helicase, lymphoid-specific [Source:ZFIN;Acc:ZDB-GENE-030131-9923]	hells	HELLS	3070	4.04426	2.07e-05	0.00381145	1.05114	0.796883	1
ENSONIG00000015377	ENSG00000140398	nei-like DNA glycosylase 1 [Source:ZFIN;Acc:ZDB-GENE-040426-994]	neil1	NEIL1	79661	3.96436	2.25e-05	0.0039171	-1.02568	0.945776	1
ENSONIG00000007301	ENSG00000152495	si:ch73-60h1.1 [Source:ZFIN;Acc:ZDB-GENE-140106-152]	si:ch73-60h1.1	CAMK4	814	3.94857	0.022901	0.318046	-1.45977	0.440981	1
ENSONIG00000009513	ENSG00000107833	nucleophosmin/nucleoplasmin, 3 [Source:ZFIN;Acc:ZDB-GENE-050320-50]	npm3	NPM3	10360	3.92564	0.00215117	0.0854463	1.27146	0.332115	1
ENSONIG00000020932	ENSG00000180340	frizzled class receptor 2 [Source:ZFIN;Acc:ZDB-GENE-990415-224]	fzd2	FZD2	2535	3.91909	0.0153223	0.260117	1.17716	0.673191	1
ENSONIG00000020748	ENSG00000124766	SRY (Sex Determining Region Y)-Box 4	sox4a		6659	3.87034	0.00728632	0.176376	1.24246	0.657297	1
ENSONIG00000019029	ENSG00000114738	mitogen-activated protein kinase-activated protein kinase 3 [Source:HGNC Symbol;Acc:HGNC:6888]	MAPKAPK3	MAPKAPK3	7867	3.8326	0.00716351	0.174056	-1.05355	0.874534	1
ENSONIG00000000210	ENSG00000166482	microfibrillar associated protein 4 [Source:HGNC Symbol;Acc:HGNC:7035]	MFAP4 (1 of many)	MFAP4	4239	3.82272	0.00270099	0.0997604	1.42756	0.370448	1
ENSONIG00000004291	ENSG00000051596	THO complex 3 [Source:ZFIN;Acc:ZDB-GENE-040808-14]	thoc3	THOC3	84321	3.81703	0.0197335	0.29332	-1.07128	0.733471	1
ENSONIG00000004239	ENSG00000114573	ATPase, H+ transporting, lysosomal, V1 subunit E1a [Source:ZFIN;Acc:ZDB-GENE-041212-51]	atp6v1e1a		523	3.7774	2.56e-06	0.000870537
ENSONIG00000005126	ENSG00000102230	phosphate cytidylyltransferase 1, choline, beta b [Source:ZFIN;Acc:ZDB-GENE-051120-48]	pcyt1bb		9468	3.76837	0.0124832	0.234096	1.32613	0.619544	1
ENSONIG00000003199	ENSG00000172893	7-dehydrocholesterol reductase [Source:ZFIN;Acc:ZDB-GENE-030912-9]	dhcr7	DHCR7	1717	3.76145	0.000147211	0.0150739	1.07615	0.767501	1
ENSONIG00000012952	ENSG00000177359	0	0	0	144203	3.76077	0.000738337	0.0439997
ENSONIG00000006377	ENSG00000164879	carbonic anhydrase II [Source:ZFIN;Acc:ZDB-GENE-031219-5]	ca2	CA3	761	3.73074	0.000110081	0.0126809	1.24313	0.616974	1
ENSONIG00000016294	ENSG00000203867	0	0	RBM20	282996	3.72015	0.0280372	0.351542	-1.20166	0.700609	1
ENSONIG00000007564	ENSG00000156052	G protein subunit alpha q [Source:HGNC Symbol;Acc:HGNC:4390]	GNAQ (1 of many)	GNAQ	2776	3.7187	0.0139392	0.247719	1.04924	0.881587	1
ENSONIG00000005402	ENSG00000175866	BAI1-associated protein 2a [Source:ZFIN;Acc:ZDB-GENE-060421-2756]	baiap2a	BAIAP2	10458	3.68167	0.000658672	0.0414545	-1.08427	0.838948	1
ENSONIG00000000561	ENSG00000158716	dual specificity phosphatase 23a [Source:ZFIN;Acc:ZDB-GENE-030131-2554]	dusp23a	DUSP23	54935	3.67961	0.0245494	0.329248	1.0206	0.956814	1
ENSONIG00000019837	ENSG00000152147	gem (nuclear organelle) associated protein 6 [Source:ZFIN;Acc:ZDB-GENE-090218-1]	gemin6	GEMIN6	79833	3.64054	0.0115916	0.225573	1.10632	0.741917	1
ENSONIG00000008684	ENSG00000182853	vitelline membrane outer layer 1 homolog a [Source:ZFIN;Acc:ZDB-GENE-131121-600]	vmo1a	VMO1	284013	3.54667	0.110692	0.596701	35.1675	4.09e-05	0.0213478
ENSONIG00000014606	ENSG00000114113	retinol binding protein 2a, cellular [Source:ZFIN;Acc:ZDB-GENE-020320-2]	rbp2a	RBP2	5948	3.5173	0.000929126	0.0519247	-1.44098	0.456343	1
ENSONIG00000016154	ENSG00000281883/ENSG00000179630	laccase (multicopper oxidoreductase) domain containing 1 [Source:ZFIN;Acc:ZDB-GENE-081104-155]	lacc1	LACC1	144811	3.51492	0.0120076	0.230441	1.03108	0.951534	1
ENSONIG00000000161	ENSG00000104549	squalene epoxidase a [Source:ZFIN;Acc:ZDB-GENE-071004-98]	sqlea	SQLE	6713	3.513	0.00550331	0.149168	-1.10145	0.843711	1
ENSONIG00000003352	ENSG00000117385	prolyl 3-hydroxylase 1 [Source:ZFIN;Acc:ZDB-GENE-031010-35]	p3h1	P3H1	64175	3.49214	0.00103137	0.0554446	-1.07545	0.769974	1
ENSONIG00000018500	ENSG00000099194	stearoyl-CoA desaturase b [Source:ZFIN;Acc:ZDB-GENE-050522-12]	scdb	SCD	6319	3.48883	0.0465999	0.435675	2.98927	0.0535372	1
ENSONIG00000013264	ENSG00000106665	CAP-GLY domain containing linker protein 2 [Source:ZFIN;Acc:ZDB-GENE-100727-3]	clip2	CLIP2	7461	3.44946	2.37e-05	0.00406588	-1.03837	0.869786	1
ENSONIG00000009129	ENSG00000196126	0	0	HLA-DRB1	3123	3.44696	0.0111728	0.222456	2.14364	0.12777	1
ENSONIG00000001876	ENSG00000159131	phosphoribosylglycinamide formyltransferase [Source:ZFIN;Acc:ZDB-GENE-000616-14]	gart	GART	2618	3.35915	1.07e-05	0.00241163	-1.0025	0.989733	1
ENSONIG00000010429	ENSG00000188130	mitogen-activated protein kinase 12a [Source:ZFIN;Acc:ZDB-GENE-990415-257]	mapk12a	MAPK12	6300	3.34355	0.000175693	0.0166676	1.30873	0.427683	1
ENSONIG00000002981	ENSG00000157404	v-kit Hardy-Zuckerman 4 feline sarcoma viral oncogene homolog a [Source:ZFIN;Acc:ZDB-GENE-980526-464]	kita	KIT	3815	3.33498	0.00013016	0.0141317	-1.1786	0.738235	1
ENSONIG00000021049	ENSG00000188483	immediate early response 5-like [Source:ZFIN;Acc:ZDB-GENE-030131-5134]	ier5l (1 of many)	IER5L	389792	3.32197	0.0396693	0.410909	1.33723	0.548159	1
ENSONIG00000020340	ENSG00000272573	musculoskeletal, embryonic nuclear protein 1 [Source:HGNC Symbol;Acc:HGNC:22144]	MUSTN1	MUSTN1	389125	3.31136	0.00119004	0.0609131	-1.03106	0.981654	1
ENSONIG00000009345	ENSG00000141504	spermidine/spermine N1-acetyltransferase family member 2 [Source:HGNC Symbol;Acc:HGNC:23160]	SAT2 (1 of many)	SAT2	112483	3.29596	0.00201717	0.0813299	-1.58101	0.566148	1
ENSONIG00000000052	ENSG00000156466	growth differentiation factor 6a [Source:ZFIN;Acc:ZDB-GENE-980526-373]	gdf6a	GDF6	392255	3.29115	0.00354297	0.115142
ENSONIG00000021536	ENSG00000251791	Small Cajal Body-Specific RNA 6	SCARNA6		677772	3.28914	0.0447263	0.428708
ENSONIG00000017557	ENSG00000163013	F-box protein 41 [Source:ZFIN;Acc:ZDB-GENE-090313-350]	fbxo41		150726	3.289	0.000574517	0.0374365	-1.08987	0.81901	1
ENSONIG00000005953	ENSG00000132703	0	0	APCS	325	3.27691	0.00529582	0.14631
ENSONIG00000002212	ENSG00000177692	DnaJ (Hsp40) homolog, subfamily C, member 28 [Source:ZFIN;Acc:ZDB-GENE-050417-130]	dnajc28	DNAJC28	54943	3.27151	0.00571678	0.152373	-1.02211	0.949043	1
ENSONIG00000017929	ENSG00000067606	protein kinase C, zeta [Source:ZFIN;Acc:ZDB-GENE-070511-1]	prkcz	PRKCZ	5590	3.23601	0.000921138	0.0518975	-1.06027	0.865822	1
ENSONIG00000020859	ENSG00000187808	sosondowah ankyrin repeat domain family d [Source:ZFIN;Acc:ZDB-GENE-120215-42]	sowahd	SOWAHD	347454	3.22667	0.0499472	0.445898	1.2277	0.7023	1
ENSONIG00000020641	ENSG00000177283	frizzled class receptor 8a [Source:ZFIN;Acc:ZDB-GENE-000328-3]	fzd8a	FZD8	8325	3.20114	0.000101844	0.0121665
ENSONIG00000017139	ENSG00000104290	frizzled class receptor 3b [Source:ZFIN;Acc:ZDB-GENE-070122-1]	fzd3b		7976	3.15928	0.00682381	0.168984	-1.22312	0.377949	1
ENSONIG00000019612	ENSG00000140092	fibulin 5 [Source:ZFIN;Acc:ZDB-GENE-041010-54]	fbln5	FBLN5	10516	3.15759	0.0264879	0.338699	-1.51224	0.518883	1
ENSONIG00000009091	ENSG00000137193	Pim-1 proto-oncogene, serine/threonine kinase [Source:ZFIN;Acc:ZDB-GENE-061013-139]	pim1		5292	3.15438	0.000569696	0.0373107	1.17291	0.406531	1
ENSONIG00000004429	ENSG00000150540	histamine N-methyltransferase [Source:HGNC Symbol;Acc:HGNC:5028]	HNMT (1 of many)	HNMT	3176	3.12573	0.00240348	0.0922909	1.15197	0.807377	1
ENSONIG00000014298	ENSG00000121039	retinol dehydrogenase 10a [Source:ZFIN;Acc:ZDB-GENE-070112-2242]	rdh10a	RDH10	157506	3.11965	0.0028804	0.102944	1.57165	0.167924	1
ENSONIG00000009767	ENSG00000106617	protein kinase, AMP-activated, gamma 2 non-catalytic subunit b [Source:ZFIN;Acc:ZDB-GENE-070912-442]	prkag2b	PRKAG2	51422	3.11775	9.31e-06	0.00222492	-1.29729	0.459238	1
ENSONIG00000017707	ENSG00000107937	GTP binding protein 4 [Source:ZFIN;Acc:ZDB-GENE-030131-5982]	gtpbp4	GTPBP4	23560	3.11211	0.000118303	0.0132868	-1.08905	0.680367	1
ENSONIG00000012175	ENSG00000123992	aspartyl aminopeptidase [Source:ZFIN;Acc:ZDB-GENE-040426-852]	dnpep	DNPEP	23549	3.09814	0.00655475	0.165498	1.25325	0.308107	1
ENSONIG00000006315	ENSG00000181195	proenkephalin a [Source:ZFIN;Acc:ZDB-GENE-030729-31]	penka	PENK	5179	3.09501	0.0221987	0.312757	-4.4109	0.0280982	1
ENSONIG00000013154	ENSG00000007202	si:ch211-259g3.4 [Source:ZFIN;Acc:ZDB-GENE-030131-8118]	si:ch211-259g3.4	KIAA0100	9703	3.0735	0.000130065	0.0141317	1.22681	0.268108	1
ENSONIG00000005686	ENSG00000182508	lipoma HMGIC fusion partner [Source:ZFIN;Acc:ZDB-GENE-041212-82]	lhfp	LHFPL1	340596	3.06991	0.0122456	0.232508	-1.77817	0.227314	1
ENSONIG00000022203	ENSG00000275146		snoU2_19	0	0	3.04157	0.0348549	0.385672
ENSONIG00000000423	ENSG00000117691	neudesin neurotrophic factor [Source:ZFIN;Acc:ZDB-GENE-050320-129]	nenf	NENF	29937	3.02434	0.0178224	0.279398	1.06439	0.823458	1
ENSONIG00000009988	ENSG00000203697	calpain 8 [Source:HGNC Symbol;Acc:HGNC:1485]	CAPN8 (1 of many)	CAPN8	388743	2.99943	0.00527377	0.14631	1.12789	0.812591	1
ENSONIG00000014310	ENSG00000145623	oncostatin M receptor [Source:ZFIN;Acc:ZDB-GENE-060526-48]	osmr	OSMR	9180	2.97669	1.03e-05	0.00237169	2.23846	0.0788331	1
ENSONIG00000013551	ENSG00000079459	farnesyl-diphosphate farnesyltransferase 1 [Source:ZFIN;Acc:ZDB-GENE-081104-242]	fdft1	FDFT1	2222	2.94345	0.000559525	0.0370204	-1.02377	0.933857	1
ENSONIG00000007713	ENSG00000156876	SAS-6 centriolar assembly protein [Source:ZFIN;Acc:ZDB-GENE-040426-2784]	sass6	SASS6	163786	2.92919	0.00051179	0.0349371	1.12639	0.574246	1
ENSONIG00000006303	ENSG00000243364	ephrin A4 [Source:HGNC Symbol;Acc:HGNC:3224]	EFNA4	EFNA4	1945	2.92542	0.0114187	0.223525	-1.53745	0.393415	1
ENSONIG00000017111	ENSG00000179242	cadherin 4 [Source:HGNC Symbol;Acc:HGNC:1763]	CDH4 (1 of many)	CDH4	1002	2.92437	0.0182547	0.281848	-1.16199	0.603041	1
ENSONIG00000015739	ENSG00000218819	0	0	TDRD15	100129278	2.9212	0.0073552	0.1775	-1.03287	0.876871	1
ENSONIG00000013700	ENSG00000244405	ETS variant 5 [Source:HGNC Symbol;Acc:HGNC:3494]	ETV5	ETV5	2119	2.89566	0.0304122	0.36187	1.08307	0.792509	1
ENSONIG00000010953	ENSG00000211896	Immunoglobulin Heavy Constant Gamma 1 (G1m Marker)	IGHG1	IGHG1	3500	2.89518	4.89e-05	0.00716574	1.48056	0.204748	1
ENSONIG00000015729	ENSG00000112494	unc-93 homolog A (C. elegans) [Source:ZFIN;Acc:ZDB-GENE-041014-304]	unc93a	UNC93A	54346	2.8891	5.35e-06	0.00143717	-1.63056	0.324926	1
ENSONIG00000006074	ENSG00000166037	centrosomal protein 57 [Source:HGNC Symbol;Acc:HGNC:30794]	CEP57	CEP57	9702	2.87632	0.00258586	0.0964241	1.06786	0.768884	1
ENSONIG00000020312	ENSG00000125968	inhibitor of DNA binding 1 [Source:ZFIN;Acc:ZDB-GENE-990415-96]	id1	ID1	3397	2.85155	0.00533327	0.146404	-1.49938	0.0722046	1
ENSONIG00000011599	ENSG00000112972	3-hydroxy-3-methylglutaryl-CoA synthase 1 (soluble) [Source:ZFIN;Acc:ZDB-GENE-040426-1042]	hmgcs1	HMGCS1	3157	2.82188	0.0100132	0.209835	1.05379	0.784765	1
ENSONIG00000019587	ENSG00000139990	ddb1 and cul4 associated factor 5 [Source:ZFIN;Acc:ZDB-GENE-060929-808]	dcaf5	DCAF5	8816	2.82029	0.00321856	0.110427	-1.00522	0.986689	1
ENSONIG00000010680	ENSG00000100078	0	0	PLA2G3	50487	2.81786	0.0180766	0.280317
ENSONIG00000010610	ENSG00000135119	ring finger protein, transmembrane 2 [Source:ZFIN;Acc:ZDB-GENE-050522-168]	rnft2	RNFT2	84900	2.80777	0.0142562	0.250933	1.14032	0.733348	1
ENSONIG00000020507	ENSG00000211448	0	0	DIO2	1734	2.80621	0.0030141	0.106835	1.21928	0.704478	1
ENSONIG00000009100	ENSG00000261210	0	0	CLEC19A	728276	2.80027	0.00228402	0.0892982
ENSONIG00000003610	ENSG00000146281	peptidase M20 domain containing 2 [Source:HGNC Symbol;Acc:HGNC:21408]	PM20D2	PM20D2	135293	2.78783	0.00677372	0.168737	-1.16422	0.744751	1
ENSONIG00000017431	ENSG00000109424	uncoupling protein 1 [Source:ZFIN;Acc:ZDB-GENE-010503-1]	ucp1	UCP1	7350	2.78651	0.0299231	0.36064
ENSONIG00000008092	ENSG00000161031	peptidoglycan recognition protein 2 [Source:HGNC Symbol;Acc:HGNC:30013]	PGLYRP2 (1 of many)	PGLYRP2	114770	2.7505	0.00163788	0.0728689	4.5742	0.017448	0.949307
ENSONIG00000001856	ENSG00000181885	claudin 7b [Source:ZFIN;Acc:ZDB-GENE-001103-5]	cldn7b	CLDN7	1366	2.73571	0.0198908	0.295318	1.08714	0.807166	1
ENSONIG00000008767	ENSG00000073146	Mov10 RISC complex RNA helicase like 1 [Source:HGNC Symbol;Acc:HGNC:7201]	MOV10L1	MOV10L1	54456	2.73323	0.0385943	0.403808	1.15845	0.405059	1
ENSONIG00000012735	ENSG00000170027	3-monooxygenase/tryptophan 5-monooxygenase activation protein, gamma polypeptide 1 [Source:ZFIN;Acc:ZDB-GENE-011115-1]	ywhag1	YWHAG	7532	2.71503	0.00377959	0.118784	1.06777	0.802268	1
ENSONIG00000021950	ENSG00000212443	Small Nucleolar RNA, H/ACA Box 53	SNORA53	SNORA53	677832	2.71062	0.0140038	0.248523
ENSONIG00000020851	ENSG00000173080	relaxin/insulin like family peptide receptor 4 [Source:HGNC Symbol;Acc:HGNC:14666]	RXFP4	RXFP4	339403	2.70964	0.0313574	0.366849
ENSONIG00000018232	ENSG00000176658	myosin ID [Source:HGNC Symbol;Acc:HGNC:7598]	MYO1D	MYO1D	4642	2.7093	0.00872093	0.195326	1.06731	0.852201	1
ENSONIG00000019932	ENSG00000196126	0	0	HLA-DRB1	3123	2.70815	0.00525167	0.146028	2.11507	0.0933766	1
ENSONIG00000003449	ENSG00000134809	translocase of inner mitochondrial membrane 10 homolog (yeast) [Source:ZFIN;Acc:ZDB-GENE-040718-427]	timm10	TIMM10	26519	2.67351	0.0252895	0.33159	-1.2093	0.656363	1
ENSONIG00000019016	ENSG00000185614	family with sequence similarity 212, member Aa [Source:ZFIN;Acc:ZDB-GENE-060512-186]	fam212aa	FAM212A	389119	2.65264	0.0481511	0.441565	-1.91424	0.122956	1
ENSONIG00000002943	ENSG00000134852	clock circadian regulator [Source:HGNC Symbol;Acc:HGNC:2082]	CLOCK (1 of many)	CLOCK	9575	2.65056	0.0436455	0.425223	1.37007	0.340635	1
ENSONIG00000008091	ENSG00000114455	0	0	HHLA2	11148	2.64782	0.00214714	0.0854463	1.41233	0.56048	1
ENSONIG00000006474	ENSG00000143627	pyruvate kinase, liver and RBC [Source:HGNC Symbol;Acc:HGNC:9020]	PKLR	PKLR	5313	2.64663	0.000143098	0.0149325	-1.60757	0.328438	1
ENSONIG00000005111	ENSG00000162729	immunoglobulin superfamily, member 8 [Source:ZFIN;Acc:ZDB-GENE-040426-2444]	igsf8	IGSF8	93185	2.64347	0.0132	0.240206	-1.185	0.532901	1
ENSONIG00000007218	ENSG00000066651	tRNA methyltransferase 11 homolog (S. cerevisiae) [Source:ZFIN;Acc:ZDB-GENE-040426-953]	trmt11	TRMT11	60487	2.63233	0.0275819	0.347161	-1.04687	0.870652	1
ENSONIG00000017840	ENSG00000147383	NAD(P) dependent steroid dehydrogenase-like [Source:ZFIN;Acc:ZDB-GENE-050417-163]	nsdhl	NSDHL	50814	2.62728	0.00845041	0.191313	-1.27704	0.326335	1
ENSONIG00000011740	ENSG00000243789	jumonji domain containing 7 [Source:ZFIN;Acc:ZDB-GENE-050417-86]	jmjd7	JMJD7	100137047	2.62629	0.00711002	0.173409	-1.19961	0.474903	1
ENSONIG00000015802	ENSG00000175556	LON peptidase N-terminal domain and ring finger 3 [Source:HGNC Symbol;Acc:HGNC:21152]	LONRF3	LONRF3	79836	2.62377	0.00364192	0.117256	-1.43405	0.167754	1
ENSONIG00000003161	ENSG00000008086	cyclin dependent kinase like 5 [Source:HGNC Symbol;Acc:HGNC:11411]	CDKL5 (1 of many)	CDKL5	6792	2.62364	0.0080285	0.186023	1.19608	0.451147	1
ENSONIG00000002615	ENSG00000134716	cytochrome P450 family 2 subfamily J member 2 [Source:HGNC Symbol;Acc:HGNC:2634]	CYP2J2 (1 of many)	CYP2J2	1573	2.6204	0.00143342	0.0670072	1.07976	0.850543	1
ENSONIG00000009788	ENSG00000099256	phosphoribosyl transferase domain containing 1 [Source:ZFIN;Acc:ZDB-GENE-980526-324]	prtfdc1	PRTFDC1	56952	2.61944	0.0315926	0.367175	-1.82198	0.289206	1
ENSONIG00000000280	ENSG00000225526	MKRN2 opposite strand, tandem duplicate 2 [Source:ZFIN;Acc:ZDB-GENE-160114-87]	mkrn2os.2	MKRN2OS	100129480	2.61561	0.0215664	0.307799	2.05191	0.226034	1
ENSONIG00000019690	ENSG00000100412	aconitase 2, mitochondrial [Source:ZFIN;Acc:ZDB-GENE-030131-1390]	aco2	ACO2	50	2.59365	0.0227697	0.317252	1.17676	0.367582	1
ENSONIG00000016784	ENSG00000138411	HECT, C2 and WW domain containing E3 ubiquitin protein ligase 2a [Source:ZFIN;Acc:ZDB-GENE-090311-22]	hecw2a	HECW2	57520	2.58159	0.0235619	0.322371	1.10463	0.730474	1
ENSONIG00000013621	ENSG00000135355	connexin 52.7 [Source:ZFIN;Acc:ZDB-GENE-050616-15]	cx52.7	GJA10	84694	2.58134	0.0293186	0.359181	-2.08919	0.215499	1
ENSONIG00000013225	ENSG00000137819	progestin and adipoQ receptor family member Va [Source:ZFIN;Acc:ZDB-GENE-040426-867]	paqr5a	PAQR5	54852	2.58	0.00335474	0.112852	-1.36048	0.5817	1
ENSONIG00000005154	ENSG00000086205	N-acetylated alpha-linked acidic dipeptidase 2 [Source:ZFIN;Acc:ZDB-GENE-040426-1025]	naalad2	FOLH1	2346	2.5689	0.0113734	0.223348	-1.48716	0.159676	1
ENSONIG00000017322	ENSG00000168301	potassium channel tetramerization domain containing 6b [Source:ZFIN;Acc:ZDB-GENE-040718-14]	kctd6b	KCTD6	200845	2.56091	0.0387512	0.404832	-1.09221	0.764899	1
ENSONIG00000009524	ENSG00000171806	methyltransferase like 18 [Source:HGNC Symbol;Acc:HGNC:28793]	METTL18	METTL18	92342	2.55677	0.0125577	0.234811	-1.22338	0.411567	1
ENSONIG00000013779	ENSG00000160789	lamin A/C [Source:HGNC Symbol;Acc:HGNC:6636]	LMNA (1 of many)	LMNA	4000	2.55306	0.00593577	0.156612	-1.04748	0.911473	1
ENSONIG00000019120	ENSG00000145826	leukocyte cell derived chemotaxin 2 [Source:HGNC Symbol;Acc:HGNC:6550]	LECT2 (1 of many)	LECT2	3950	2.5365	0.000697382	0.0428317	16.5838	2.2e-06	0.00206919
ENSONIG00000004061	ENSG00000163297	anthrax toxin receptor 2b [Source:ZFIN;Acc:ZDB-GENE-080213-4]	antxr2b	ANTXR2	118429	2.52555	0.000143515	0.0149325	-1.90507	0.127324	1
ENSONIG00000006146	ENSG00000186104	cytochrome P450, family 2, subfamily R, polypeptide 1 [Source:ZFIN;Acc:ZDB-GENE-110114-1]	cyp2r1	CYP2R1	120227	2.52536	0.00136919	0.0656704	-1.08989	0.754983	1
ENSONIG00000013064	ENSG00000204394	valyl-tRNA synthetase [Source:ZFIN;Acc:ZDB-GENE-010601-1]	vars	VARS	7407	2.51589	0.016436	0.267748	1.19526	0.316228	1
ENSONIG00000017203	ENSG00000103253	hydroxyacylglutathione hydrolase-like [Source:HGNC Symbol;Acc:HGNC:14177]	HAGHL	HAGHL	84264	2.5091	0.0102622	0.212184	-1.04875	0.898068	1
ENSONIG00000007306	ENSG00000099860	growth arrest and DNA damage inducible beta [Source:HGNC Symbol;Acc:HGNC:4096]	GADD45B (1 of many)	GADD45B	4616	2.49984	0.00387217	0.120093	-1.20954	0.426039	1
ENSONIG00000007966	ENSG00000108819	protein phosphatase 1, regulatory subunit 9Bb [Source:ZFIN;Acc:ZDB-GENE-121214-117]	ppp1r9bb	PPP1R9B	84687	2.49426	0.0474529	0.439227	-1.23499	0.503456	1
ENSONIG00000014499	ENSG00000167244	insulin-like growth factor 2 [Source:RefSeq peptide;Acc:NP_001266572]	igf2	IGF2	3481	2.49225	0.0175506	0.277158	1.09552	0.815773	1
ENSONIG00000021897	ENSG00000252798/ENSG00000251791	Small Cajal Body-Specific RNA 6	SCARNA6	0	677772	2.48155	0.0373798	0.398854
ENSONIG00000001672	ENSG00000184887	BTB domain containing 6 [Source:HGNC Symbol;Acc:HGNC:19897]	BTBD6 (1 of many)	BTBD6	90135	2.47137	0.01193	0.229963	-1.30055	0.399253	1
ENSONIG00000006020	ENSG00000106771	transmembrane protein 245 [Source:ZFIN;Acc:ZDB-GENE-100922-188]	tmem245	TMEM245	23731	2.46856	0.00680042	0.168737	1.28804	0.192816	1
ENSONIG00000012164	ENSG00000145826	leukocyte cell derived chemotaxin 2 [Source:HGNC Symbol;Acc:HGNC:6550]	LECT2 (1 of many)	LECT2	3950	2.4643	0.0459813	0.432084
ENSONIG00000005499	ENSG00000165732	DEAD (Asp-Glu-Ala-Asp) box helicase 21 [Source:ZFIN;Acc:ZDB-GENE-031113-10]	ddx21	DDX21	9188	2.459	0.00449681	0.132764	-1.06738	0.78567	1
ENSONIG00000001125	ENSG00000130479	microtubule-associated protein 1Sb [Source:ZFIN;Acc:ZDB-GENE-070912-412]	map1sb	MAP1S	55201	2.45649	0.0436369	0.425223	-1.07413	0.881029	1
ENSONIG00000018699	ENSG00000074706	0	0	IPCEF1	26034	2.45225	0.0115539	0.22518	1.35177	0.228156	1
ENSONIG00000017077	ENSG00000102796	dehydrogenase/reductase (SDR family) member 12 [Source:ZFIN;Acc:ZDB-GENE-060929-1134]	dhrs12	DHRS12	79758	2.44282	0.0303718	0.36187	-1.33668	0.243317	1
ENSONIG00000019304	ENSG00000174640	solute carrier organic anion transporter family, member 2A1 [Source:ZFIN;Acc:ZDB-GENE-060606-3]	slco2a1	SLCO2A1	6578	2.43655	0.00146098	0.0678044	1.16441	0.652146	1
ENSONIG00000006266	ENSG00000143595	aquaporin 10a [Source:ZFIN;Acc:ZDB-GENE-040718-40]	aqp10a	AQP10	89872	2.43244	0.00796747	0.185796
ENSONIG00000011184	ENSG00000223496	exosome component 6 [Source:ZFIN;Acc:ZDB-GENE-050522-362]	exosc6	EXOSC6	118460	2.42619	0.0396723	0.410909	1.13061	0.671054	1
ENSONIG00000001417	ENSG00000237515	shisa family member 9b [Source:ZFIN;Acc:ZDB-GENE-081022-105]	shisa9b	SHISA9	729993	2.42114	0.0295444	0.359181
ENSONIG00000001223	ENSG00000115946	partner of NOB1 homolog [Source:ZFIN;Acc:ZDB-GENE-040426-1419]	pno1	PNO1	56902	2.41374	0.000677515	0.0422285	-1.21866	0.358804	1
ENSONIG00000013762	ENSG00000144381	heat shock 60 protein 1 [Source:ZFIN;Acc:ZDB-GENE-021206-1]	hspd1	HSPD1	3329	2.41225	0.00741118	0.178062	1.14219	0.456787	1
ENSONIG00000020647	ENSG00000185338	suppressor of cytokine signaling 1 [Source:HGNC Symbol;Acc:HGNC:19383]	SOCS1 (1 of many)	SOCS1	8651	2.4116	0.0378441	0.399663	-1.13951	0.767442	1
ENSONIG00000001017	ENSG00000163026	zgc:103511 [Source:ZFIN;Acc:ZDB-GENE-050320-107]	zgc:103511	WDCP	80304	2.40734	0.0251611	0.330874	-1.15382	0.463531	1
ENSONIG00000012652	ENSG00000083642	PDS5 cohesin associated factor B [Source:ZFIN;Acc:ZDB-GENE-091217-2]	pds5b	PDS5B	23047	2.40257	0.00508849	0.143658	1.09853	0.609641	1
ENSONIG00000020844	0	ribonuclease P/MRP 25 subunit-like [Source:ZFIN;Acc:ZDB-GENE-040718-275]	rpp25l			2.39602	0.00819174	0.188098	1.44221	0.197294	1
ENSONIG00000015535	ENSG00000188487	inscuteable homolog (Drosophila) [Source:HGNC Symbol;Acc:HGNC:33116]	INSC	INSC	387755	2.39136	0.00646634	0.16441	-1.23357	0.386924	1
ENSONIG00000000739	ENSG00000184530	zgc:172246 [Source:ZFIN;Acc:ZDB-GENE-030131-1178]	zgc:172246	C6orf58	352999	2.38268	0.00101891	0.0550039	-1.04981	0.884463	1
ENSONIG00000019866	ENSG00000108932	solute carrier family 16, member 6a [Source:ZFIN;Acc:ZDB-GENE-110208-1]	slc16a6a	SLC16A6	9120	2.38225	0.00149563	0.0684279	2.70962	0.0554099	1
ENSONIG00000006301	ENSG00000160688	flavin adenine dinucleotide synthetase 1 [Source:ZFIN;Acc:ZDB-GENE-040822-44]	flad1	FLAD1	80308	2.37908	0.0135244	0.243747	1.09727	0.642333	1
ENSONIG00000008702	ENSG00000109103	unc-119 homolog a (C. elegans) [Source:ZFIN;Acc:ZDB-GENE-090930-2]	unc119a	UNC119	9094	2.37843	0.0056778	0.152297	2.38302	0.0611307	1
ENSONIG00000005751	ENSG00000110400	poliovirus receptor-related 1b [Source:ZFIN;Acc:ZDB-GENE-090224-2]	pvrl1b	NECTIN1	5818	2.37577	0.0263105	0.338443	-1.18722	0.681158	1
ENSONIG00000018367	ENSG00000154027	adenylate kinase 5 [Source:ZFIN;Acc:ZDB-GENE-030131-8256]	ak5	AK5	26289	2.3703	0.0478667	0.441218	-1.13145	0.715538	1
ENSONIG00000009557	ENSG00000166974	microtubule-associated protein, RP/EB family, member 2 [Source:ZFIN;Acc:ZDB-GENE-071004-41]	mapre2	MAPRE2	10982	2.36797	0.00604829	0.158139	1.04256	0.883282	1
ENSONIG00000018580	ENSG00000072958	adaptor-related protein complex 1, mu 1 subunit [Source:ZFIN;Acc:ZDB-GENE-110126-1]	ap1m1	AP1M1	8907	2.36508	0.0109633	0.219982	1.14985	0.439823	1
ENSONIG00000008842	ENSG00000077942	fibulin 1 [Source:ZFIN;Acc:ZDB-GENE-990415-73]	fbln1	FBLN1	2192	2.36156	0.135859	0.644905	2.66175	0.0144017	0.852521
ENSONIG00000010011	ENSG00000125844	ribosome binding protein 1 [Source:HGNC Symbol;Acc:HGNC:10448]	RRBP1	RRBP1	6238	2.35186	0.0126637	0.235429	1.14361	0.456276	1
ENSONIG00000004875	ENSG00000196415	azurocidin 1 [Source:HGNC Symbol;Acc:HGNC:913]	AZU1	PRTN3	5657	2.34409	0.0378464	0.399663	-1.05097	0.93243	1
ENSONIG00000011294	ENSG00000148296	surfeit 6 [Source:ZFIN;Acc:ZDB-GENE-040426-1333]	surf6	SURF6	6838	2.34174	0.00451776	0.133078	-1.32102	0.246368	1
ENSONIG00000013032	ENSG00000173992	copper chaperone for superoxide dismutase [Source:ZFIN;Acc:ZDB-GENE-050417-322]	ccs	CCS	9973	2.34119	0.000293464	0.0248532	1.3196	0.256468	1
ENSONIG00000003919	ENSG00000188886	0	0	ASTL	431705	2.33638	0.00141608	0.0669241	21.9647	1.11e-05	0.00783868
ENSONIG00000001064	ENSG00000178502	kelch-like family member 11 [Source:ZFIN;Acc:ZDB-GENE-030131-5524]	klhl11	KLHL11	55175	2.33217	0.0189751	0.286015	1.32541	0.244483	1
ENSONIG00000008374	ENSG00000083807	0	0	SLC27A5	10998	2.33134	0.029593	0.359181	-1.18567	0.623919	1
ENSONIG00000002858	ENSG00000130707	argininosuccinate synthase 1 [Source:ZFIN;Acc:ZDB-GENE-040912-178]	ass1	ASS1	445	2.33055	0.0212394	0.305204	1.53069	0.205132	1
ENSONIG00000012378	ENSG00000184156	potassium voltage-gated channel subfamily Q member 3 [Source:HGNC Symbol;Acc:HGNC:6297]	KCNQ3	KCNQ3	3786	2.32926	0.0182698	0.281848	-2.47701	0.0560065	1
ENSONIG00000004659	ENSG00000018699	tetratricopeptide repeat domain 27 [Source:ZFIN;Acc:ZDB-GENE-030102-1]	ttc27	TTC27	55622	2.31974	0.0166053	0.269486	-1.09153	0.714709	1
ENSONIG00000017836	ENSG00000147394	0	0	ZNF185	7739	2.3185	0.00759416	0.181023	-1.11382	0.76939	1
ENSONIG00000011049	0	V-set and immunoglobulin domain containing 8b [Source:ZFIN;Acc:ZDB-GENE-081104-51]	vsig8b		391123	2.31566	0.001949	0.0798286	1.04015	0.948189	1
ENSONIG00000017125	ENSG00000011638	0	0	TMEM159	57146	2.30711	0.0448349	0.428806	-1.02383	0.90437	1
ENSONIG00000013768	0	heparan sulfate (glucosamine) 3-O-sulfotransferase 1-like 2 [Source:ZFIN;Acc:ZDB-GENE-070202-3]	hs3st1l2			2.29985	0.031492	0.366849	-1.14792	0.670812	1
ENSONIG00000015425	ENSG00000152082	mitotic spindle organizing protein 2B [Source:ZFIN;Acc:ZDB-GENE-040801-87]	mzt2b	MZT2B	80097	2.29854	0.0342573	0.383527	-1.16388	0.486647	1
ENSONIG00000020796	0	rapunzel 2 [Source:ZFIN;Acc:ZDB-GENE-030131-9071]	rpz2			2.29661	0.00880815	0.195936	1.16498	0.716784	1
ENSONIG00000003020	ENSG00000184292	epithelial cell adhesion molecule [Source:ZFIN;Acc:ZDB-GENE-040426-2209]	epcam	TACSTD2	4070	2.29237	0.00100804	0.0546457	1.18501	0.69567	1
ENSONIG00000009965	0	calpain 1, (mu/I) large subunit a [Source:ZFIN;Acc:ZDB-GENE-040426-1263]	capn1a			2.29131	0.00672948	0.16872	-1.19806	0.669223	1
ENSONIG00000015028	ENSG00000100258	lipase maturation factor 2a [Source:ZFIN;Acc:ZDB-GENE-080723-47]	lmf2a	LMF2	91289	2.29126	0.000979819	0.0537941	-1.11622	0.621419	1
ENSONIG00000014763	ENSG00000134686	polyhomeotic homolog 2b (Drosophila) [Source:ZFIN;Acc:ZDB-GENE-040426-1113]	phc2b	PHC2	1912	2.29107	0.0259512	0.336975	1.03873	0.87003	1
ENSONIG00000001264	ENSG00000014641	malate dehydrogenase 1Ab, NAD (soluble) [Source:ZFIN;Acc:ZDB-GENE-030131-7655]	mdh1ab	MDH1	4190	2.2821	0.0031147	0.108611	-1.17552	0.402571	1
ENSONIG00000008020	ENSG00000108829	leucine rich repeat containing 59 [Source:ZFIN;Acc:ZDB-GENE-040426-2547]	lrrc59	LRRC59	55379	2.2789	0.0290891	0.359045	1.06921	0.769376	1
ENSONIG00000010455	0	pyroglutamyl-peptidase I [Source:ZFIN;Acc:ZDB-GENE-050522-88]	pgpep1			2.27775	0.0312998	0.366849	-1.42908	0.380646	1
ENSONIG00000001046	ENSG00000159692	C-terminal binding protein 1 [Source:HGNC Symbol;Acc:HGNC:2494]	CTBP1	CTBP1	1487	2.27242	0.0420294	0.419878	-1.18509	0.701361	1
ENSONIG00000002600	ENSG00000142864	SERPINE1 mRNA binding protein 1a [Source:ZFIN;Acc:ZDB-GENE-030131-7389]	serbp1a	SERBP1	26135	2.26699	0.00220243	0.0866333	1.07724	0.664655	1
ENSONIG00000021253	ENSG00000259956	RNA binding motif protein 15B [Source:ZFIN;Acc:ZDB-GENE-080204-91]	rbm15b	RBM15B	29890	2.26414	0.0426626	0.422186	1.32062	0.28442	1
ENSONIG00000006342	ENSG00000167904	transmembrane protein 68 [Source:HGNC Symbol;Acc:HGNC:26510]	TMEM68	TMEM68	137695	2.263	0.0201942	0.297903	-1.21184	0.423819	1
ENSONIG00000015923	ENSG00000100024	ureidopropionase, beta [Source:ZFIN;Acc:ZDB-GENE-030131-1380]	upb1	UPB1	51733	2.26108	0.00429386	0.128922
ENSONIG00000018366	ENSG00000171314	phosphoglycerate mutase 1a [Source:ZFIN;Acc:ZDB-GENE-030131-1827]	pgam1a	PGAM1	5223	2.25576	0.0195631	0.291459	-1.0164	0.972863	1
ENSONIG00000002931	ENSG00000174799	centrosomal protein 135 [Source:ZFIN;Acc:ZDB-GENE-041210-325]	cep135	CEP135	9662	2.25242	0.0337733	0.381227	-1.05277	0.790216	1
ENSONIG00000012662	ENSG00000104883	peroxisomal biogenesis factor 11 gamma [Source:ZFIN;Acc:ZDB-GENE-050913-79]	pex11g	PEX11G	92960	2.252	0.00147276	0.0678626	-1.0172	0.968112	1
ENSONIG00000004034	ENSG00000049239	hexose-6-phosphate dehydrogenase (glucose 1-dehydrogenase) [Source:ZFIN;Acc:ZDB-GENE-110408-60]	h6pd	H6PD	9563	2.25193	0.00124395	0.0622073	1.28382	0.446983	1
ENSONIG00000015144	ENSG00000185442	family with sequence similarity 174, member B [Source:ZFIN;Acc:ZDB-GENE-050419-78]	fam174b	FAM174B	400451	2.24955	0.010064	0.210282	1.2011	0.607131	1
ENSONIG00000006883	ENSG00000172201	inhibitor of DNA binding 4 [Source:ZFIN;Acc:ZDB-GENE-051113-208]	id4	ID4	3400	2.24567	0.00119917	0.0609131	-2.21708	0.105531	1
ENSONIG00000000912	ENSG00000108883	elongation factor Tu GTP binding domain containing 2 [Source:ZFIN;Acc:ZDB-GENE-040426-1569]	eftud2	EFTUD2	9343	2.2369	0.0321593	0.371459	1.10199	0.6008	1
ENSONIG00000000047	ENSG00000104408	eukaryotic translation initiation factor 3, subunit E, a [Source:ZFIN;Acc:ZDB-GENE-030131-3827]	eif3ea	EIF3E	3646	2.23496	0.00150737	0.0687209	-1.07654	0.689527	1
ENSONIG00000019319	ENSG00000168918	inositol polyphosphate-5-phosphatase D [Source:ZFIN;Acc:ZDB-GENE-100922-30]	inpp5d	INPP5D	3635	2.23214	0.000776302	0.0457345	-1.06168	0.812098	1
ENSONIG00000016348	ENSG00000120054	carboxypeptidase N, polypeptide 1 [Source:ZFIN;Acc:ZDB-GENE-030131-9116]	cpn1	CPN1	1369	2.23027	0.00116288	0.0602547	-1.21018	0.476367	1
ENSONIG00000018261	ENSG00000184988	transmembrane protein 106A [Source:ZFIN;Acc:ZDB-GENE-030131-5129]	tmem106a	TMEM106A	113277	2.22777	0.0464071	0.434818	-2.4978	0.0315227	1
ENSONIG00000018660	ENSG00000158089	UDP-N-acetyl-alpha-D-galactosamine:polypeptide N-acetylgalactosaminyltransferase 14 (GalNAc-T14) [Source:ZFIN;Acc:ZDB-GENE-041014-351]	galnt14	GALNT14	79623	2.21817	0.0172125	0.275527	-1.0883	0.871598	1
ENSONIG00000010639	ENSG00000100209	HscB mitochondrial iron-sulfur cluster cochaperone [Source:HGNC Symbol;Acc:HGNC:28913]	HSCB	HSCB	150274	2.21715	0.0449323	0.429167	1.01005	0.978912	1
ENSONIG00000007613	ENSG00000242110	alpha-methylacyl-CoA racemase [Source:ZFIN;Acc:ZDB-GENE-050522-484]	amacr	AMACR	23600	2.21596	0.000932627	0.0519247	-1.19054	0.549517	1
ENSONIG00000010239	0	semaphorin 4e [Source:ZFIN;Acc:ZDB-GENE-990715-7]	sema4e			2.21357	0.0246564	0.329628	-1.02948	0.893144	1
ENSONIG00000017030	ENSG00000176422	SPRY domain containing 4 [Source:ZFIN;Acc:ZDB-GENE-040718-180]	spryd4	SPRYD4	283377	2.21006	0.0368756	0.397527	-1.04165	0.899387	1
ENSONIG00000009815	ENSG00000132326	period circadian clock 2 [Source:ZFIN;Acc:ZDB-GENE-011220-2]	per2	PER2	8864	2.20957	0.0069565	0.170958	1.46941	0.169568	1
ENSONIG00000003283	ENSG00000106263	eukaryotic translation initiation factor 3, subunit Bb [Source:ZFIN;Acc:ZDB-GENE-090312-175]	eif3bb	EIF3B	8662	2.2009	0.0032857	0.111265	-1.03064	0.8618	1
ENSONIG00000007313	ENSG00000119559	si:ch73-238c9.1 [Source:ZFIN;Acc:ZDB-GENE-131121-81]	si:ch73-238c9.1	C19orf25	148223	2.19977	0.0168727	0.27223	-1.02543	0.934215	1
ENSONIG00000002826	ENSG00000044574	heat shock protein family A (Hsp70) member 5 [Source:HGNC Symbol;Acc:HGNC:5238]	HSPA5 (1 of many)	HSPA5	3309	2.19276	0.0401822	0.412935	1.1569	0.441487	1
ENSONIG00000003911	ENSG00000001626	cystic fibrosis transmembrane conductance regulator (ATP-binding cassette sub-family C, member 7) [Source:ZFIN;Acc:ZDB-GENE-050517-20]	cftr	CFTR	1080	2.19275	0.0305486	0.362926	-1.00409	0.989461	1
ENSONIG00000009445	ENSG00000176248	anaphase promoting complex subunit 2 [Source:ZFIN;Acc:ZDB-GENE-081104-256]	anapc2	ANAPC2	29882	2.1911	0.0122543	0.232508	-1.10066	0.620986	1
ENSONIG00000017945	ENSG00000157227	matrix metallopeptidase 14a (membrane-inserted) [Source:ZFIN;Acc:ZDB-GENE-030901-1]	mmp14a	MMP14	4323	2.18836	0.00313566	0.108909	1.2236	0.680463	1
ENSONIG00000012001	ENSG00000126895	arginine vasopressin receptor 2a, duplicate a [Source:ZFIN;Acc:ZDB-GENE-090313-344]	avpr2aa	AVPR2	554	2.18823	0.00200276	0.0810019	-1.15135	0.871045	1
ENSONIG00000017580	ENSG00000169836	tachykinin receptor 3-like [Source:ZFIN;Acc:ZDB-GENE-061207-19]	tacr3l (1 of many)	TACR3	6870	2.18684	0.0114127	0.223525	-2.59374	0.0250893	1
ENSONIG00000013058	0	si:ch211-127i16.2 [Source:ZFIN;Acc:ZDB-GENE-091204-54]	si:ch211-127i16.2			2.18475	0.0348551	0.385672	-1.23552	0.631617	1
ENSONIG00000000585	ENSG00000275074	nudix (nucleoside diphosphate linked moiety X)-type motif 18 [Source:ZFIN;Acc:ZDB-GENE-050417-388]	nudt18	NUDT18	79873	2.18398	0.0482106	0.441565	-1.14789	0.722606	1
ENSONIG00000001186	ENSG00000186910	0	0	SERPINA11	256394	2.17111	0.00275582	0.100439	-1.48092	0.459403	1
ENSONIG00000001949	ENSG00000101166	PRELI domain containing 3B [Source:HGNC Symbol;Acc:HGNC:15892]	PRELID3B	PRELID3B	51012	2.16532	0.0262127	0.338443	1.35374	0.279599	1
ENSONIG00000016228	ENSG00000159921	glucosamine (UDP-N-acetyl)-2-epimerase/N-acetylmannosamine kinase [Source:ZFIN;Acc:ZDB-GENE-040426-1848]	gne	GNE	10020	2.16353	0.00192052	0.0798286	1.04232	0.813242	1
ENSONIG00000012912	ENSG00000113328	cyclin G1 [Source:ZFIN;Acc:ZDB-GENE-020322-1]	ccng1	CCNG1	900	2.15977	0.00379578	0.118784	-1.00025	0.998959	1
ENSONIG00000008282	ENSG00000165912	protein kinase C and casein kinase substrate in neurons 3 [Source:ZFIN;Acc:ZDB-GENE-040426-984]	pacsin3	PACSIN3	29763	2.15441	0.020202	0.297903	-1.53515	0.404582	1
ENSONIG00000012342	ENSG00000197766	complement factor D (adipsin) [Source:ZFIN;Acc:ZDB-GENE-050522-411]	cfd	CFD	1675	2.14771	0.00175063	0.0760494	1.14752	0.67665	1
ENSONIG00000018455	ENSG00000189184	protocadherin 18b [Source:ZFIN;Acc:ZDB-GENE-080804-1]	pcdh18b	PCDH18	54510	2.14352	0.0333889	0.378544	-1.59416	0.375833	1
ENSONIG00000015964	0	0	0			2.14284	0.0032267	0.110427	-1.73135	0.0780586	1
ENSONIG00000001571	ENSG00000143570	solute carrier family 39 member 1 [Source:HGNC Symbol;Acc:HGNC:12876]	SLC39A1	SLC39A1	27173	2.14141	0.00230091	0.0894167	-1.05472	0.858897	1
ENSONIG00000009358	ENSG00000146648	epidermal growth factor receptor a (erythroblastic leukemia viral (v-erb-b) oncogene homolog, avian) [Source:ZFIN;Acc:ZDB-GENE-030918-1]	egfra	EGFR	1956	2.13995	0.00763267	0.181023	1.03014	0.878055	1
ENSONIG00000017841	ENSG00000111142	methionyl aminopeptidase 2a [Source:ZFIN;Acc:ZDB-GENE-061013-5]	metap2a (1 of many)	METAP2	10988	2.13655	0.00187745	0.0788637	-1.13097	0.490174	1
ENSONIG00000018489	ENSG00000148604	retinal G protein coupled receptor a [Source:ZFIN;Acc:ZDB-GENE-040924-6]	rgra	RGR	5995	2.136	0.0435665	0.425216	-1.01887	0.972463	1
ENSONIG00000018878	ENSG00000157045	N-terminal asparagine amidase [Source:HGNC Symbol;Acc:HGNC:29909]	NTAN1	NTAN1	123803	2.1237	0.032443	0.373732	1.26663	0.398715	1
ENSONIG00000021386	ENSG00000184557	suppressor of cytokine signaling 3 [Source:HGNC Symbol;Acc:HGNC:19391]	SOCS3 (1 of many)	SOCS3	9021	2.12357	0.0159786	0.265087	1.23281	0.402332	1
ENSONIG00000007561	ENSG00000169418	natriuretic peptide receptor 1a [Source:ZFIN;Acc:ZDB-GENE-060503-539]	npr1a	NPR1	4881	2.1196	0.0459755	0.432084	-1.10149	0.80149	1
ENSONIG00000001431	ENSG00000196159	FAT atypical cadherin 4 [Source:HGNC Symbol;Acc:HGNC:23109]	FAT4	FAT4	79633	2.11907	0.0369119	0.397527	-1.2093	0.679126	1
ENSONIG00000001727	0	zgc:109986 [Source:ZFIN;Acc:ZDB-GENE-050522-136]	zgc:109986			2.11598	0.0314638	0.366849	1.33311	0.43583	1
ENSONIG00000012760	0	0	0			2.11472	0.0245432	0.329248	-1.14892	0.741454	1
ENSONIG00000005267	ENSG00000125398	SRY (sex determining region Y)-box 9a [Source:ZFIN;Acc:ZDB-GENE-001103-1]	sox9a	SOX9	6662	2.11301	0.035021	0.385672	1.27558	0.457455	1
ENSONIG00000003394	ENSG00000140598	elongation factor Tu GTP binding domain containing 1 [Source:ZFIN;Acc:ZDB-GENE-130103-6]	eftud1	EFL1	79631	2.10725	0.0133704	0.242052	-1.00702	0.974684	1
ENSONIG00000018556	ENSG00000145050	mesencephalic astrocyte-derived neurotrophic factor [Source:ZFIN;Acc:ZDB-GENE-060929-640]	manf	MANF	7873	2.10555	0.00987191	0.208898	1.19295	0.437114	1
ENSONIG00000008763	ENSG00000174720	La ribonucleoprotein domain family, member 7 [Source:ZFIN;Acc:ZDB-GENE-030131-6896]	larp7	LARP7	51574	2.10058	0.0332495	0.377628	-1.14753	0.480292	1
ENSONIG00000012927	ENSG00000089692	0	0	LAG3	3902	2.09762	0.369269	0.845589	9.01693	0.000118161	0.0434883
ENSONIG00000000459	ENSG00000118514	aldehyde dehydrogenase 8 family, member A1 [Source:ZFIN;Acc:ZDB-GENE-040912-3]	aldh8a1	ALDH8A1	64577	2.09709	0.0047303	0.13648	-1.70053	0.211072	1
ENSONIG00000007766	ENSG00000145545	steroid-5-alpha-reductase, alpha polypeptide 1 (3-oxo-5 alpha-steroid delta 4-dehydrogenase alpha 1) [Source:ZFIN;Acc:ZDB-GENE-060929-938]	srd5a1	SRD5A1	6715	2.09674	0.0162258	0.266586	1.13005	0.598461	1
ENSONIG00000011908	ENSG00000134294	solute carrier family 38, member 2 [Source:ZFIN;Acc:ZDB-GENE-030131-9659]	slc38a2	SLC38A2	54407	2.09034	0.0267655	0.339758	1.01222	0.967254	1
ENSONIG00000006413	ENSG00000057149	0	0	SERPINB3	6317	2.08294	0.0465537	0.435559	1.07277	0.799743	1
ENSONIG00000009713	ENSG00000100353	eukaryotic translation initiation factor 3, subunit D [Source:ZFIN;Acc:ZDB-GENE-030131-8442]	eif3d	EIF3D	8664	2.08221	0.00390599	0.120852	-1.02332	0.896656	1
ENSONIG00000010036	ENSG00000152056	adaptor-related protein complex 1, sigma 3 subunit, b [Source:ZFIN;Acc:ZDB-GENE-040912-62]	ap1s3b	AP1S3	130340	2.07783	0.0251387	0.330874	-1.09863	0.843767	1
ENSONIG00000013861	ENSG00000145649	uncharacterized protein LOC100695218 precursor [Source:RefSeq peptide;Acc:NP_001266606]	granzyme	GZMA	3001	2.07575	0.0401989	0.412935	1.56868	0.283316	1
ENSONIG00000010928	ENSG00000095321	carnitine O-acetyltransferase [Source:HGNC Symbol;Acc:HGNC:2342]	CRAT (1 of many)	CRAT	1384	2.07348	0.00846689	0.191313	1.20598	0.572585	1
ENSONIG00000017430	ENSG00000174306	zinc fingers and homeoboxes 3 [Source:ZFIN;Acc:ZDB-GENE-031107-1]	zhx3	ZHX3	23051	2.0661	0.0140677	0.248633	1.15767	0.613587	1
ENSONIG00000004840	0	0	0			2.06279	0.00744027	0.178126	-1.0674	0.721119	1
ENSONIG00000002303	ENSG00000084628	Na+/K+ transporting ATPase interacting 1 [Source:ZFIN;Acc:ZDB-GENE-040426-1472]	nkain1	NKAIN1	79570	2.06033	0.0408463	0.41496	-1.27678	0.333707	1
ENSONIG00000004313	ENSG00000144118	v-ral simian leukemia viral oncogene homolog Ba (ras related) [Source:ZFIN;Acc:ZDB-GENE-040801-267]	ralba	RALB	5899	2.05719	0.00305581	0.10717	-1.02315	0.917927	1
ENSONIG00000002280	ENSG00000205356	tectonin beta-propeller repeat containing 1b [Source:ZFIN;Acc:ZDB-GENE-100812-12]	tecpr1b	TECPR1	25851	2.05532	0.0444434	0.428556	-1.07863	0.836794	1
ENSONIG00000008720	ENSG00000143028	synaptophysin-like 2a [Source:ZFIN;Acc:ZDB-GENE-040426-1434]	sypl2a	SYPL2	284612	2.0536	0.0484257	0.441565	-1.08318	0.723833	1
ENSONIG00000018464	ENSG00000154864	piezo type mechanosensitive ion channel component 2 [Source:HGNC Symbol;Acc:HGNC:26270]	PIEZO2	PIEZO2	63895	2.03728	0.0164931	0.26802	-1.3444	0.224837	1
ENSONIG00000004403	0	myelocytomatosis oncogene homolog [Source:ZFIN;Acc:ZDB-GENE-030219-51]	mych			2.03692	0.0407645	0.41496	1.24379	0.464362	1
ENSONIG00000008324	ENSG00000137876	ribosomal L24 domain containing 1 [Source:ZFIN;Acc:ZDB-GENE-040426-1925]	rsl24d1	RSL24D1	51187	2.03602	0.00314013	0.108909	-1.15673	0.410134	1
ENSONIG00000011591	ENSG00000120725	SIL1 nucleotide exchange factor [Source:HGNC Symbol;Acc:HGNC:24624]	SIL1	SIL1	64374	2.03579	0.0479278	0.441374	1.22476	0.429674	1
ENSONIG00000012812	ENSG00000063241	isochorismatase domain containing 2 [Source:ZFIN;Acc:ZDB-GENE-070518-1]	isoc2	ISOC2	79763	2.03553	0.00744147	0.178126	1.0404	0.877168	1
ENSONIG00000007606	ENSG00000090273	nudC nuclear distribution protein [Source:ZFIN;Acc:ZDB-GENE-040426-899]	nudc	NUDC	10726	2.03551	0.0406503	0.414929	-1.03704	0.842433	1
ENSONIG00000018794	0	si:dkey-93h22.6 [Source:ZFIN;Acc:ZDB-GENE-110914-153]	si:dkey-93h22.6			2.03542	0.0238671	0.325511	1.24075	0.47942	1
ENSONIG00000015098	ENSG00000105486	ligase I, DNA, ATP-dependent [Source:ZFIN;Acc:ZDB-GENE-110404-2]	lig1	LIG1	3978	2.03472	0.0373231	0.398854	1.08247	0.667359	1
ENSONIG00000019965	ENSG00000162623	tRNA-yW synthesizing protein 3 homolog (S. cerevisiae) [Source:ZFIN;Acc:ZDB-GENE-040718-355]	tyw3	TYW3	127253	2.03403	0.0256481	0.335271	-1.15596	0.464052	1
ENSONIG00000011083	ENSG00000099901	RAN binding protein 1 [Source:ZFIN;Acc:ZDB-GENE-040426-2548]	ranbp1	RANBP1	5902	2.03024	0.00885654	0.196264	1.00837	0.965821	1
ENSONIG00000002785	ENSG00000103546	solute carrier family 6 (neurotransmitter transporter), member 2 [Source:ZFIN;Acc:ZDB-GENE-110408-4]	slc6a2	SLC6A2	6530	2.0282	0.0402815	0.412994	1.0634	0.89974	1
ENSONIG00000006772	ENSG00000131910	orphan nuclear receptor SHP [Source:RefSeq peptide;Acc:NP_001266652]	nr0b2	NR0B2	8431	2.02395	0.0121009	0.231159
ENSONIG00000008225	ENSG00000100281	HMG box domain containing 4a [Source:ZFIN;Acc:ZDB-GENE-070912-675]	hmgxb4a	HMGXB4	10042	2.01373	0.0395127	0.410131	1.066	0.754077	1
ENSONIG00000016665	ENSG00000166278	complement component 2 [Source:HGNC Symbol;Acc:HGNC:1248]	C2	C2	717	2.01238	0.00478411	0.137166	-1.14372	0.629819	1
ENSONIG00000014554	ENSG00000239264	thioredoxin domain containing 5 [Source:ZFIN;Acc:ZDB-GENE-040426-1951]	txndc5	TXNDC5	81567	2.00599	0.00276556	0.100511	-1.01293	0.945778	1
ENSONIG00000008449	ENSG00000135387	cell cycle associated protein 1b [Source:ZFIN;Acc:ZDB-GENE-040426-2020]	caprin1b	CAPRIN1	4076	2.00114	0.0140582	0.248633	-1.24244	0.216079	1
ENSONIG00000013351	ENSG00000187840	eukaryotic translation initiation factor 4E binding protein 1 [Source:ZFIN;Acc:ZDB-GENE-030131-2332]	eif4ebp1	EIF4EBP1	1978	2.00079	0.037064	0.398168	-1.14055	0.455324	1
ENSONIG00000014670	ENSG00000143870	protein disulfide isomerase family A, member 6 [Source:ZFIN;Acc:ZDB-GENE-030131-879]	pdia6	PDIA6	10130	1.9945	0.0207412	0.301695	1.37133	0.0831215	1
ENSONIG00000019051	ENSG00000170515	proliferation-associated 2G4, a [Source:ZFIN;Acc:ZDB-GENE-030616-161]	pa2g4a	PA2G4	5036	1.99192	0.0110804	0.221643	-1.03915	0.835715	1
ENSONIG00000004999	0	0	0			1.9907	0.0491679	0.444267	-1.04101	0.845632	1
ENSONIG00000005205	ENSG00000168140	vasorin b [Source:ZFIN;Acc:ZDB-GENE-110714-1]	vasnb	VASN	114990	1.98707	0.0237622	0.324423	1.15106	0.725406	1
ENSONIG00000012761	ENSG00000105447	glutamate-rich WD repeat containing 1 [Source:ZFIN;Acc:ZDB-GENE-030131-9844]	grwd1	GRWD1	83743	1.98665	0.0214849	0.306975	1.21296	0.437855	1
ENSONIG00000003308	ENSG00000069275	nuclear casein kinase and cyclin-dependent kinase substrate 1a [Source:ZFIN;Acc:ZDB-GENE-040912-175]	nucks1a	NUCKS1	64710	1.98492	0.00994488	0.209313	1.15746	0.422435	1
ENSONIG00000012611	ENSG00000148335	N-terminal Xaa-Pro-Lys N-methyltransferase 1 [Source:ZFIN;Acc:ZDB-GENE-040426-2055]	ntmt1	NTMT1	28989	1.9797	0.0478648	0.441218	-1.08529	0.751065	1
ENSONIG00000017058	ENSG00000145088	ELL associated factor 2 [Source:ZFIN;Acc:ZDB-GENE-040625-179]	eaf2	EAF2	55840	1.97725	0.0349257	0.385672	1.1278	0.598993	1
ENSONIG00000002920	ENSG00000103653	c-src tyrosine kinase [Source:HGNC Symbol;Acc:HGNC:2444]	CSK (1 of many)	CSK	1445	1.97642	0.0328116	0.375373	-1.19726	0.500119	1
ENSONIG00000005173	ENSG00000126602	TNF receptor-associated protein 1 [Source:ZFIN;Acc:ZDB-GENE-030131-4257]	trap1	TRAP1	10131	1.96958	0.0128937	0.236845	-1.12897	0.552337	1
ENSONIG00000016728	ENSG00000214530	StAR related lipid transfer domain containing 10 [Source:HGNC Symbol;Acc:HGNC:10666]	STARD10	STARD10	10809	1.96603	0.0101333	0.210486	-1.11461	0.76247	1
ENSONIG00000003726	ENSG00000148187	mitochondrial ribosome recycling factor [Source:ZFIN;Acc:ZDB-GENE-040704-12]	mrrf	MRRF	92399	1.96127	0.0243346	0.328755	-1.25373	0.399336	1
ENSONIG00000018248	ENSG00000067596	DEAH (Asp-Glu-Ala-His) box polypeptide 8 [Source:ZFIN;Acc:ZDB-GENE-050809-39]	dhx8	DHX8	1659	1.96021	0.0150736	0.259252	1.00291	0.987126	1
ENSONIG00000018707	ENSG00000003509	NADH dehydrogenase (ubiquinone) complex I, assembly factor 7 [Source:ZFIN;Acc:ZDB-GENE-060929-628]	ndufaf7	NDUFAF7	55471	1.95911	0.0247821	0.329628	1.09169	0.718605	1
ENSONIG00000019788	ENSG00000136247	zinc finger, DHHC-type containing 4 [Source:ZFIN;Acc:ZDB-GENE-030131-9031]	zdhhc4	ZDHHC4	55146	1.95858	0.0186669	0.284681	-1.01241	0.9565	1
ENSONIG00000005015	ENSG00000167645	Yip1 interacting factor homolog B (S. cerevisiae) [Source:ZFIN;Acc:ZDB-GENE-041114-16]	yif1b	YIF1B	90522	1.9538	0.0150902	0.259252	1.05734	0.786671	1
ENSONIG00000002526	ENSG00000186416	NFKB repressing factor [Source:ZFIN;Acc:ZDB-GENE-030616-73]	nkrf	NKRF	55922	1.94781	0.0220159	0.311117	-1.04647	0.806135	1
ENSONIG00000016291	ENSG00000134697	guanine nucleotide binding protein-like 2 (nucleolar) [Source:ZFIN;Acc:ZDB-GENE-040426-2317]	gnl2	GNL2	29889	1.94654	0.00996374	0.209368	-1.04728	0.789136	1
ENSONIG00000001824	ENSG00000174292	tyrosine kinase, non-receptor, 1 [Source:ZFIN;Acc:ZDB-GENE-030131-7427]	tnk1	TNK1	8711	1.94481	0.0360091	0.393029	-1.7449	0.260933	1
ENSONIG00000014330	ENSG00000145741	basic transcription factor 3 [Source:ZFIN;Acc:ZDB-GENE-030131-8731]	btf3 (1 of many)	BTF3	689	1.94233	0.00605493	0.158139	-1.24074	0.334998	1
ENSONIG00000005732	ENSG00000102871	tnfrsf1a-associated via death domain [Source:ZFIN;Acc:ZDB-GENE-000511-5]	tradd	TRADD	8717	1.94205	0.0342354	0.383527	-1.39172	0.192495	1
ENSONIG00000004833	ENSG00000142494	solute carrier family 47 (multidrug and toxin extrusion), member 1 [Source:ZFIN;Acc:ZDB-GENE-050327-20]	slc47a1	SLC47A1	55244	1.94122	0.0440439	0.427902
ENSONIG00000020781	ENSG00000171421	mitochondrial ribosomal protein L36 [Source:ZFIN;Acc:ZDB-GENE-060503-821]	mrpl36	MRPL36	64979	1.93944	0.0470228	0.437403	-1.14806	0.563536	1
ENSONIG00000007384	ENSG00000175287	phytanoyl-CoA dioxygenase domain containing 1 [Source:ZFIN;Acc:ZDB-GENE-041114-159]	phyhd1	PHYHD1	254295	1.93923	0.0102889	0.21219	-1.19903	0.72923	1
ENSONIG00000005969	ENSG00000136270	transforming growth factor beta regulator 4 [Source:ZFIN;Acc:ZDB-GENE-091020-8]	tbrg4	TBRG4	9238	1.93775	0.0443824	0.428289	1.16072	0.516274	1
ENSONIG00000002869	ENSG00000184860	short chain dehydrogenase/reductase family 42E, member 1 [Source:ZFIN;Acc:ZDB-GENE-051120-63]	sdr42e1	SDR42E1	93517	1.93728	0.0295367	0.359181	1.00686	0.982655	1
ENSONIG00000002326	ENSG00000140988	ribosomal protein S2 [Source:ZFIN;Acc:ZDB-GENE-040426-2454]	rps2	RPS2	6187	1.93599	0.00645635	0.16441	-1.16254	0.432668	1
ENSONIG00000005931	ENSG00000134001	eukaryotic translation initiation factor 2, subunit 1 alpha a [Source:ZFIN;Acc:ZDB-GENE-030131-526]	eif2s1a	EIF2S1	1965	1.9338	0.00647345	0.16441	-1.00455	0.979857	1
ENSONIG00000003630	ENSG00000148377	isopentenyl-diphosphate delta isomerase 1 [Source:ZFIN;Acc:ZDB-GENE-050913-44]	idi1	IDI2	91734	1.9265	0.0251559	0.330874	-1.02427	0.896796	1
ENSONIG00000017742	ENSG00000057757	PITH domain containing 1 [Source:HGNC Symbol;Acc:HGNC:25022]	PITHD1	PITHD1	57095	1.92613	0.0480129	0.441565	-1.40927	0.118311	1
ENSONIG00000011481	ENSG00000197157	staphylococcal nuclease and tudor domain containing 1 [Source:ZFIN;Acc:ZDB-GENE-030131-3124]	snd1	SND1	27044	1.91899	0.0222047	0.312757	-1.08489	0.688602	1
ENSONIG00000019269	ENSG00000254806	Sys1 golgi trafficking protein [Source:ZFIN;Acc:ZDB-GENE-030131-8283]	sys1	SYS1-DBNDD2	0	1.91674	0.0158563	0.264654	1.09051	0.659189	1
ENSONIG00000007667	ENSG00000170608	forkhead box A3 [Source:ZFIN;Acc:ZDB-GENE-980526-423]	foxa3	FOXA3	3171	1.912	0.0337545	0.381227	-1.12019	0.820517	1
ENSONIG00000005000	ENSG00000171604	CXXC finger protein 5a [Source:ZFIN;Acc:ZDB-GENE-030131-3178]	cxxc5a	CXXC5	51523	1.90841	0.0486254	0.442117	1.38426	0.453322	1
ENSONIG00000009225	ENSG00000117118	succinate dehydrogenase complex iron sulfur subunit B [Source:HGNC Symbol;Acc:HGNC:10681]	SDHB (1 of many)	SDHB	6390	1.90839	0.021067	0.304556	-1.24804	0.461147	1
ENSONIG00000018373	ENSG00000129245	fragile X mental retardation, autosomal homolog 2 [Source:ZFIN;Acc:ZDB-GENE-040426-943]	fxr2	FXR2	9513	1.90603	0.0207087	0.301657	-1.05855	0.751757	1
ENSONIG00000012924	ENSG00000070610	glucosidase, beta (bile acid) 2 [Source:ZFIN;Acc:ZDB-GENE-070522-3]	gba2	GBA2	57704	1.9052	0.00819916	0.188098	1.19006	0.361762	1
ENSONIG00000010835	ENSG00000105810	cyclin-dependent kinase 6 [Source:ZFIN;Acc:ZDB-GENE-060503-786]	cdk6	CDK6	1021	1.90464	0.0199278	0.295527	1.17108	0.635208	1
ENSONIG00000000029	ENSG00000115484	chaperonin containing TCP1, subunit 4 (delta) [Source:ZFIN;Acc:ZDB-GENE-040426-1421]	cct4	CCT4	10575	1.90449	0.00762989	0.181023	-1.12179	0.505707	1
ENSONIG00000002268	ENSG00000106305	aminoacyl tRNA synthetase complex-interacting multifunctional protein 2 [Source:ZFIN;Acc:ZDB-GENE-040426-2652]	aimp2	AIMP2	7965	1.90325	0.01068	0.21734	-1.05826	0.749032	1
ENSONIG00000000248	ENSG00000125835	small nuclear ribonucleoprotein polypeptides B and B1 [Source:ZFIN;Acc:ZDB-GENE-040426-1819]	snrpb	SNRPB	6628	1.9031	0.00645062	0.16441	-1.0255	0.908231	1
ENSONIG00000000783	ENSG00000198753	plexin B3 [Source:ZFIN;Acc:ZDB-GENE-081104-53]	plxnb3	PLXNB3	5365	1.90186	0.0238991	0.325603	-1.01282	0.952616	1
ENSONIG00000000903	ENSG00000138036	dynein, cytoplasmic 2, light intermediate chain 1 [Source:ZFIN;Acc:ZDB-GENE-040426-1230]	dync2li1	DYNC2LI1	51626	1.89996	0.0172872	0.275697	1.02133	0.911329	1
ENSONIG00000015966	ENSG00000138185	ectonucleoside triphosphate diphosphohydrolase 1 [Source:ZFIN;Acc:ZDB-GENE-040801-58]	entpd1	ENTPD1	953	1.89692	0.0328149	0.375373	-1.87158	0.116894	1
ENSONIG00000008238	ENSG00000130741	eukaryotic translation initiation factor 2, subunit 3 gamma [Source:ZFIN;Acc:ZDB-GENE-030131-5552]	eif2s3	EIF2S3	1968	1.88134	0.0102954	0.21219	-1.06518	0.716992	1
ENSONIG00000015409	ENSG00000074696	3-hydroxyacyl-CoA dehydratase 3 [Source:ZFIN;Acc:ZDB-GENE-040426-1200]	hacd3	HACD3	51495	1.8805	0.02065	0.301387	1.05767	0.824607	1
ENSONIG00000015591	ENSG00000100347	SAMM50 sorting and assembly machinery component [Source:ZFIN;Acc:ZDB-GENE-040426-806]	samm50	SAMM50	25813	1.87821	0.0258072	0.336668	1.04334	0.839378	1
ENSONIG00000017237	ENSG00000167642	serine peptidase inhibitor, Kunitz type, 2 [Source:ZFIN;Acc:ZDB-GENE-061013-323]	spint2	SPINT2	10653	1.8781	0.0424028	0.420913	-1.22576	0.329018	1
ENSONIG00000014639	0	phenylalanyl-tRNA synthetase, beta subunit [Source:ZFIN;Acc:ZDB-GENE-021206-2]	farsb			1.87566	0.0171466	0.275499	1.03114	0.858207	1
ENSONIG00000015212	ENSG00000130958	solute carrier family 35 (UDP-GlcNAc/UDP-glucose transporter), member D2 [Source:ZFIN;Acc:ZDB-GENE-080125-1]	slc35d2	SLC35D2	11046	1.87517	0.0422343	0.420453	1.09165	0.657959	1
ENSONIG00000020654	ENSG00000171604	CXXC finger protein 5b [Source:ZFIN;Acc:ZDB-GENE-130225-1]	cxxc5b	CXXC5	51523	1.8744	0.0161906	0.266586	-1.23884	0.461371	1
ENSONIG00000000615	ENSG00000116251	ribosomal protein L22 [Source:ZFIN;Acc:ZDB-GENE-051113-276]	rpl22 (1 of many)	RPL22	6146	1.87396	0.00829275	0.1887	-1.21358	0.310977	1
ENSONIG00000001190	ENSG00000186910	0	0	SERPINA11	256394	1.87264	0.0203168	0.299011	9.28845	0.000480101	0.117206
ENSONIG00000002852	ENSG00000148291	surfeit 2 [Source:ZFIN;Acc:ZDB-GENE-040801-86]	surf2	SURF2	6835	1.87057	0.0423658	0.420913	-1.1072	0.666004	1
ENSONIG00000010080	ENSG00000164111	annexin A5b [Source:ZFIN;Acc:ZDB-GENE-030131-9076]	anxa5b	ANXA5	308	1.87039	0.00950845	0.204463	-1.10442	0.685815	1
ENSONIG00000001969	ENSG00000141858	0	0	SAMD1	0	1.86737	0.0377861	0.399663	1.0015	0.994142	1
ENSONIG00000015738	ENSG00000196199	M-phase phosphoprotein 8 [Source:ZFIN;Acc:ZDB-GENE-050309-191]	mphosph8	MPHOSPH8	54737	1.86683	0.00768121	0.181126	1.06463	0.721875	1
ENSONIG00000013283	ENSG00000168701	transmembrane protein 208 [Source:HGNC Symbol;Acc:HGNC:25015]	TMEM208	TMEM208	29100	1.86278	0.0132204	0.240239	-1.02294	0.916679	1
ENSONIG00000020330	ENSG00000058262	Sec61 translocon alpha 1 subunit [Source:ZFIN;Acc:ZDB-GENE-020418-2]	sec61a1	SEC61A1	29927	1.86219	0.0190767	0.287197	-1.05574	0.760765	1
ENSONIG00000000515	ENSG00000019995	zinc finger RANBP2-type containing 1 [Source:HGNC Symbol;Acc:HGNC:18224]	ZRANB1 (1 of many)	ZRANB1	54764	1.85759	0.0177136	0.278709	-1.10642	0.563427	1
ENSONIG00000018652	ENSG00000021852	uncharacterized protein LOC100693988 precursor [Source:RefSeq peptide;Acc:NP_001269827]	c8b	C8B	732	1.85341	0.011338	0.223332
ENSONIG00000017752	0	guanine nucleotide binding protein (G protein) alpha v1 [Source:ZFIN;Acc:ZDB-GENE-081031-92]	gnav1			1.85031	0.0320664	0.371383	-1.22278	0.590198	1
ENSONIG00000003312	ENSG00000185624	prolyl 4-hydroxylase, beta polypeptide [Source:ZFIN;Acc:ZDB-GENE-080610-1]	p4hb	P4HB	5034	1.84845	0.0309703	0.364579	1.08993	0.639308	1
ENSONIG00000002352	ENSG00000115350	polymerase (DNA-directed), epsilon 4, accessory subunit [Source:ZFIN;Acc:ZDB-GENE-050522-309]	pole4	POLE4	56655	1.84603	0.244406	0.764193	-1.63005	0.0438175	1
ENSONIG00000001083	ENSG00000187595	zinc finger protein 385C [Source:ZFIN;Acc:ZDB-GENE-091112-1]	znf385c	ZNF385C	201181	1.84069	0.0433673	0.424526	1.11663	0.780604	1
ENSONIG00000018698	ENSG00000171863	ribosomal protein S7 [Source:ZFIN;Acc:ZDB-GENE-040426-1718]	rps7	RPS7	6201	1.83165	0.0113708	0.223348	-1.15158	0.44477	1
ENSONIG00000000435	ENSG00000112306	ribosomal protein S12 [Source:ZFIN;Acc:ZDB-GENE-030131-8951]	rps12	RPS12	6206	1.83095	0.00934179	0.202568	-1.03165	0.864177	1
ENSONIG00000005021	ENSG00000004455	adenylate kinase 2 [Source:ZFIN;Acc:ZDB-GENE-030131-512]	ak2	AK2	204	1.8303	0.0123864	0.233298	1.02928	0.90942	1
ENSONIG00000015894	ENSG00000075239	acetyl-CoA acetyltransferase 1 [Source:ZFIN;Acc:ZDB-GENE-040808-68]	acat1	ACAT1	38	1.82841	0.0216138	0.307858	-1.18068	0.374861	1
ENSONIG00000012984	ENSG00000204628	guanine nucleotide-binding protein subunit beta-2-like 1 [Source:RefSeq peptide;Acc:NP_001266445]	gnb2l1	RACK1	10399	1.82773	0.0135268	0.243747	-1.21695	0.31237	1
ENSONIG00000008595	ENSG00000111145	ELK3, ETS transcription factor [Source:HGNC Symbol;Acc:HGNC:3325]	ELK3 (1 of many)	ELK3	2004	1.82679	0.0289551	0.358725	1.22654	0.512558	1
ENSONIG00000011188	ENSG00000164346	NSA2 ribosome biogenesis homolog (S. cerevisiae) [Source:ZFIN;Acc:ZDB-GENE-030131-488]	nsa2	NSA2	10412	1.82279	0.0246304	0.329628	-1.08028	0.67421	1
ENSONIG00000017568	ENSG00000110104	0	0	CCDC86	79080	1.82207	0.00797789	0.185796	1.00923	0.964449	1
ENSONIG00000004366	ENSG00000114491	uridine monophosphate synthetase [Source:ZFIN;Acc:ZDB-GENE-040426-785]	umps (1 of many)	UMPS	7372	1.82115	0.0460608	0.432516	1.07464	0.723124	1
ENSONIG00000003855	ENSG00000161939	0	0	RNASEK-C17orf49	0	1.81995	0.0265464	0.338775	-1.04985	0.839986	1
ENSONIG00000009797	ENSG00000085511	mitogen-activated protein kinase kinase kinase 4 [Source:ZFIN;Acc:ZDB-GENE-990603-4]	map3k4	MAP3K4	4216	1.81844	0.011942	0.229963	1.03532	0.857487	1
ENSONIG00000019807	ENSG00000177706	family with sequence similarity 20, member Cb [Source:ZFIN;Acc:ZDB-GENE-050301-4]	fam20cb	FAM20C	56975	1.8155	0.0143534	0.251614	1.09405	0.804305	1
ENSONIG00000003282	ENSG00000133065	solute carrier family 41 (magnesium transporter), member 1 [Source:ZFIN;Acc:ZDB-GENE-030131-4700]	slc41a1	SLC41A1	254428	1.81356	0.0399911	0.412412	-1.03368	0.949579	1
ENSONIG00000002695	ENSG00000178921	phosphoribosylformylglycinamidine synthase [Source:ZFIN;Acc:ZDB-GENE-030131-4420]	pfas	PFAS	5198	1.80936	0.018976	0.286015	1.12774	0.501628	1
ENSONIG00000007231	ENSG00000181915	2-aminoethanethiol (cysteamine) dioxygenase a [Source:ZFIN;Acc:ZDB-GENE-041212-62]	adoa	ADO	84890	1.80864	0.0326311	0.374894	-1.05334	0.846424	1
ENSONIG00000011703	ENSG00000164163	ATP-binding cassette, sub-family E (OABP), member 1 [Source:ZFIN;Acc:ZDB-GENE-040426-1995]	abce1	ABCE1	6059	1.80779	0.0245328	0.329248	-1.06385	0.726396	1
ENSONIG00000011166	ENSG00000145741	basic transcription factor 3 [Source:ZFIN;Acc:ZDB-GENE-030131-8731]	btf3 (1 of many)	BTF3	689	1.80734	0.0112481	0.222668	-1.20831	0.31141	1
ENSONIG00000006069	ENSG00000205339	importin 7 [Source:ZFIN;Acc:ZDB-GENE-030131-458]	ipo7	IPO7	10527	1.80233	0.0435134	0.425216	1.10586	0.565739	1
ENSONIG00000008726	ENSG00000128708	histone acetyltransferase 1 [Source:ZFIN;Acc:ZDB-GENE-040912-99]	hat1	HAT1	8520	1.80129	0.00786929	0.184264	1.02298	0.901283	1
ENSONIG00000010560	ENSG00000157353	fucokinase [Source:HGNC Symbol;Acc:HGNC:29500]	FUK	FUK	197258	1.79952	0.0299648	0.36064	-1.01279	0.958219	1
ENSONIG00000008927	0	glyoxylate reductase/hydroxypyruvate reductase b [Source:ZFIN;Acc:ZDB-GENE-040426-1847]	grhprb	GRHPR	9380	1.799	0.0213267	0.30607	4.92623	0.00826285	0.635864
ENSONIG00000017600	0	LON peptidase N-terminal domain and ring finger 1 [Source:ZFIN;Acc:ZDB-GENE-101021-4]	lonrf1			1.79797	0.0343964	0.383527	1.00721	0.989989	1
ENSONIG00000011793	ENSG00000197580	beta-carotene 15, 15-dioxygenase 2, like [Source:ZFIN;Acc:ZDB-GENE-010509-1]	bco2l	BCO2	83875	1.79634	0.0292867	0.359181	-1.40692	0.641894	1
ENSONIG00000005190	ENSG00000254772	eukaryotic translation elongation factor 1 gamma [Source:ZFIN;Acc:ZDB-GENE-020423-3]	eef1g	EEF1G	1937	1.79263	0.0204951	0.300182	-1.21133	0.309908	1
ENSONIG00000016256	ENSG00000131771	0	0	PPP1R1B	84152	1.79194	0.0408217	0.41496	-1.47785	0.269828	1
ENSONIG00000002388	ENSG00000171608	phosphatidylinositol-4,5-bisphosphate 3-kinase, catalytic subunit delta [Source:ZFIN;Acc:ZDB-GENE-040426-1128]	pik3cd	PIK3CD	5293	1.7914	0.0419963	0.419878	1.49421	0.089857	1
ENSONIG00000013814	ENSG00000163527	STT3B, catalytic subunit of the oligosaccharyltransferase complex [Source:HGNC Symbol;Acc:HGNC:30611]	STT3B	STT3B	201595	1.79021	0.0349155	0.385672	1.4091	0.157126	1
ENSONIG00000003604	0	0	0			1.78787	0.0483584	0.441565	1.07745	0.760083	1
ENSONIG00000008228	ENSG00000100350	FAD-dependent oxidoreductase domain containing 2 [Source:ZFIN;Acc:ZDB-GENE-060929-1026]	foxred2	FOXRED2	80020	1.78717	0.034301	0.383527	-1.0395	0.881679	1
ENSONIG00000013649	ENSG00000120314	WD repeat domain 55 [Source:ZFIN;Acc:ZDB-GENE-040924-7]	wdr55	WDR55	54853	1.78477	0.0403496	0.412994	-1.03595	0.900225	1
ENSONIG00000005936	ENSG00000096384	heat shock protein 90kDa alpha family class B member 1 [Source:HGNC Symbol;Acc:HGNC:5258]	HSP90AB1	HSP90AB1	3326	1.78453	0.0248861	0.32999	-1.02348	0.89401	1
ENSONIG00000019042	ENSG00000154783	FYVE, RhoGEF and PH domain containing 5 [Source:HGNC Symbol;Acc:HGNC:19117]	FGD5 (1 of many)	FGD5	152273	1.7827	0.0471047	0.437542	-1.09589	0.838947	1
ENSONIG00000010307	ENSG00000174748	ribosomal protein L15 [Source:ZFIN;Acc:ZDB-GENE-040801-183]	rpl15	RPL15	6138	1.78211	0.0152513	0.259252	-1.20056	0.31717	1
ENSONIG00000016429	ENSG00000113643	arginyl-tRNA synthetase [Source:ZFIN;Acc:ZDB-GENE-030131-9014]	rars	RARS	5917	1.78201	0.0181109	0.280512	1.06606	0.741987	1
ENSONIG00000017758	0	eukaryotic translation elongation factor 1 alpha 1, like 1 [Source:ZFIN;Acc:ZDB-GENE-990415-52]	eef1a1l1			1.7814	0.0264016	0.338699	-1.12323	0.53926	1
ENSONIG00000008173	ENSG00000109072	vitronectin a [Source:ZFIN;Acc:ZDB-GENE-050522-440]	vtna	VTN	7448	1.78056	0.0156417	0.264	-1.01277	0.97418	1
ENSONIG00000002585	ENSG00000111802	tyrosyl-DNA phosphodiesterase 2b [Source:ZFIN;Acc:ZDB-GENE-050816-1]	tdp2b (1 of many)	TDP2	51567	1.77576	0.0475681	0.439945
ENSONIG00000001280	ENSG00000087884	adipogenesis associated, Mth938 domain containing [Source:ZFIN;Acc:ZDB-GENE-050522-64]	aamdc	AAMDC	28971	1.77554	0.0235275	0.322371	-1.194	0.427693	1
ENSONIG00000000074	ENSG00000163453	insulin-like growth factor binding protein 7 [Source:ZFIN;Acc:ZDB-GENE-040426-2423]	igfbp7	IGFBP7	3490	1.77472	0.0300753	0.360959	1.01603	0.961661	1
ENSONIG00000012048	ENSG00000187109	nucleosome assembly protein 1-like 1 [Source:ZFIN;Acc:ZDB-GENE-030516-2]	nap1l1	NAP1L1	4673	1.77293	0.0293872	0.359181	1.05507	0.764168	1
ENSONIG00000002287	ENSG00000162512	syndecan 3 [Source:HGNC Symbol;Acc:HGNC:10660]	SDC3	SDC3	9672	1.76959	0.0419917	0.419878	1.21668	0.506163	1
ENSONIG00000009890	ENSG00000114019	angiomotin like 2b [Source:ZFIN;Acc:ZDB-GENE-061103-307]	amotl2b	AMOTL2	51421	1.76725	0.0346787	0.385672	1.02549	0.931767	1
ENSONIG00000006090	ENSG00000156030	ELM2 and Myb/SANT-like domain containing 1a [Source:ZFIN;Acc:ZDB-GENE-041001-151]	elmsan1a	ELMSAN1	91748	1.76201	0.0122041	0.232237	-1.33444	0.331591	1
ENSONIG00000014113	ENSG00000175155	yippee-like 1 [Source:ZFIN;Acc:ZDB-GENE-040808-41]	ypel1	YPEL2	388403	1.75592	0.0252245	0.331075	-1.28757	0.307096	1
ENSONIG00000003235	ENSG00000277258	polycomb group ring finger 2 [Source:HGNC Symbol;Acc:HGNC:12929]	PCGF2	PCGF2	7703	1.7556	0.0398608	0.412068	-1.16322	0.500215	1
ENSONIG00000015090	ENSG00000279081	eukaryotic translation initiation factor 3, subunit F [Source:ZFIN;Acc:ZDB-GENE-100215-2]	eif3f	0	0	1.75447	0.0163581	0.267365	-1.1313	0.499935	1
ENSONIG00000017961	ENSG00000177000	methylenetetrahydrofolate reductase (NAD(P)H) [Source:ZFIN;Acc:ZDB-GENE-041111-215]	mthfr	MTHFR	4524	1.75383	0.0173912	0.275992	1.05867	0.758797	1
ENSONIG00000013977	0	prothymosin, alpha a [Source:ZFIN;Acc:ZDB-GENE-030131-7647]	ptmaa			1.75338	0.02295	0.318046	1.05777	0.761616	1
ENSONIG00000017808	ENSG00000170234	PWWP domain containing 2A [Source:HGNC Symbol;Acc:HGNC:29406]	PWWP2A	PWWP2A	114825	1.75296	0.0134806	0.243595	-1.1186	0.612479	1
ENSONIG00000012415	ENSG00000239732	toll-like receptor 9 [Source:ZFIN;Acc:ZDB-GENE-040219-10]	tlr9	TLR9	54106	1.75239	0.413324	0.86317	3.12289	0.0471011	1
ENSONIG00000014529	0	ribosomal protein S6 [Source:ZFIN;Acc:ZDB-GENE-040801-8]	rps6			1.75132	0.0204176	0.299691	-1.06795	0.736692	1
ENSONIG00000019002	ENSG00000233276	glutathione peroxidase 1b [Source:ZFIN;Acc:ZDB-GENE-040912-60]	gpx1b	GPX1	2876	1.75004	0.0260183	0.337036	-1.15013	0.605361	1
ENSONIG00000012609	ENSG00000077782	fibroblast growth factor receptor 1b [Source:ZFIN;Acc:ZDB-GENE-060503-14]	fgfr1b	FGFR1	2260	1.74732	0.0318845	0.369941	-1.49982	0.134711	1
ENSONIG00000016677	ENSG00000118137	apolipoprotein A-Ia [Source:ZFIN;Acc:ZDB-GENE-990415-14]	apoa1a	APOA1	335	1.74721	0.0343882	0.383527	4.69767	0.00417591	0.43852
ENSONIG00000009730	ENSG00000100316	ribosomal protein L3 [Source:ZFIN;Acc:ZDB-GENE-030131-1291]	rpl3	RPL3	6122	1.74662	0.021014	0.30429	-1.15782	0.448086	1
ENSONIG00000019438	ENSG00000089157	ribosomal protein, large, P0 [Source:ZFIN;Acc:ZDB-GENE-000629-1]	rplp0	RPLP0	6175	1.73972	0.018789	0.285379	-1.07619	0.703346	1
ENSONIG00000007168	ENSG00000128699	ORMDL sphingolipid biosynthesis regulator 1 [Source:ZFIN;Acc:ZDB-GENE-030616-529]	ormdl1	ORMDL1	94101	1.73846	0.0192033	0.287891	1.11392	0.566046	1
ENSONIG00000019005	ENSG00000106327	transferrin receptor 2 [Source:HGNC Symbol;Acc:HGNC:11762]	TFR2	TFR2	7036	1.73745	0.0340302	0.382788	-1.2494	0.654085	1
ENSONIG00000019701	ENSG00000143418	ceramide synthase 2a [Source:ZFIN;Acc:ZDB-GENE-020808-2]	cers2a	CERS2	29956	1.73722	0.0263973	0.338699	1.14166	0.466415	1
ENSONIG00000017056	ENSG00000196531	nascent polypeptide-associated complex alpha subunit [Source:ZFIN;Acc:ZDB-GENE-020423-4]	naca	NACA	4666	1.73525	0.0229301	0.318046	-1.22355	0.300071	1
ENSONIG00000018823	ENSG00000151360	allantoicase [Source:ZFIN;Acc:ZDB-GENE-040718-471]	allc	ALLC	55821	1.73402	0.0259994	0.337036
ENSONIG00000009964	ENSG00000180992	mitochondrial ribosomal protein L14 [Source:ZFIN;Acc:ZDB-GENE-040426-1066]	mrpl14	MRPL14	64928	1.73392	0.03506	0.385672	-1.24645	0.361971	1
ENSONIG00000016992	ENSG00000182795	0	0	C1orf116	79098	1.73235	0.02036	0.299186	-1.56065	0.28361	1
ENSONIG00000019026	ENSG00000058262	Sec61 translocon alpha 1 subunit [Source:HGNC Symbol;Acc:HGNC:18276]	SEC61A1 (1 of many)	SEC61A1	29927	1.73216	0.0152096	0.259252	1.00213	0.991326	1
ENSONIG00000003429	0	retinoblastoma binding protein 4, like [Source:ZFIN;Acc:ZDB-GENE-030131-848]	rbb4l			1.72695	0.0233478	0.320461	-1.11009	0.5795	1
ENSONIG00000014174	ENSG00000145103	immunoglobulin-like domain containing receptor 1b [Source:ZFIN;Acc:ZDB-GENE-040912-72]	ildr1b	ILDR1	286676	1.72671	0.0272408	0.344907	-1.09168	0.768163	1
ENSONIG00000012828	ENSG00000141027	nuclear receptor corepressor 1 [Source:ZFIN;Acc:ZDB-GENE-040426-993]	ncor1	NCOR1	9611	1.72538	0.0452923	0.43031	-1.08725	0.675826	1
ENSONIG00000007739	ENSG00000176619	lamin B2 [Source:ZFIN;Acc:ZDB-GENE-990630-13]	lmnb2	LMNB2	84823	1.72364	0.0455853	0.431189	1.26929	0.169115	1
ENSONIG00000010948	ENSG00000126903	solute carrier family 10 member 3 [Source:HGNC Symbol;Acc:HGNC:22979]	SLC10A3	SLC10A3	8273	1.72269	0.0292451	0.359181	1.03077	0.872022	1
ENSONIG00000005317	ENSG00000105135	ilvB (bacterial acetolactate synthase)-like [Source:ZFIN;Acc:ZDB-GENE-040426-1623]	ilvbl	ILVBL	10994	1.72064	0.0344749	0.383775	1.21432	0.352004	1
ENSONIG00000005972	ENSG00000143933	calmodulin 3a (phosphorylase kinase, delta) [Source:ZFIN;Acc:ZDB-GENE-030131-5590]	calm3a	CALM2	805	1.71983	0.0179529	0.279857	-1.01162	0.95471	1
ENSONIG00000003475	0	cathepsin L.1 [Source:ZFIN;Acc:ZDB-GENE-040718-61]	ctsl.1 (1 of many)			1.71927	0.261029	0.778531	2.43051	0.0385117	1
ENSONIG00000020603	ENSG00000156006	0	0	NAT2	10	1.71875	0.0331008	0.376722	-1.13142	0.765381	1
ENSONIG00000004350	ENSG00000133112	tumor protein, translationally-controlled 1 [Source:ZFIN;Acc:ZDB-GENE-990603-10]	tpt1	TPT1	7178	1.71859	0.0262708	0.338443	-1.2416	0.282281	1
ENSONIG00000001927	ENSG00000125977	eukaryotic translation initiation factor 2, subunit 2 beta [Source:ZFIN;Acc:ZDB-GENE-030131-3085]	eif2s2	EIF2S2	8894	1.71537	0.0399682	0.412412	-1.01032	0.954472	1
ENSONIG00000002904	ENSG00000185418	threonyl-tRNA synthetase-like 2 [Source:HGNC Symbol;Acc:HGNC:24728]	TARSL2	TARSL2	123283	1.71337	0.0251162	0.330874	-1.12003	0.672545	1
ENSONIG00000006087	ENSG00000175356	signal peptide, CUB domain, EGF-like 2 [Source:ZFIN;Acc:ZDB-GENE-050302-80]	scube2	SCUBE2	57758	1.71218	0.0359332	0.392558	1.03148	0.893124	1
ENSONIG00000002577	ENSG00000182054	isocitrate dehydrogenase (NADP(+)) 2, mitochondrial [Source:HGNC Symbol;Acc:HGNC:5383]	IDH2 (1 of many)	IDH2	3418	1.70787	0.254684	0.771574	3.09069	0.0103261	0.722398
ENSONIG00000018566	ENSG00000242372	eukaryotic translation initiation factor 6 [Source:ZFIN;Acc:ZDB-GENE-031118-110]	eif6	EIF6	3692	1.70698	0.0223678	0.314177	-1.16515	0.405662	1
ENSONIG00000001463	0	dual specificity phosphatase 19b [Source:ZFIN;Acc:ZDB-GENE-040502-1]	dusp19b			1.70467	0.0392161	0.409027	-1.05799	0.812298	1
ENSONIG00000007716	ENSG00000084623	eukaryotic translation initiation factor 3, subunit I [Source:ZFIN;Acc:ZDB-GENE-040426-1922]	eif3i	EIF3I	8668	1.7018	0.0307678	0.363075	-1.13639	0.469815	1
ENSONIG00000006741	ENSG00000164120	hydroxyprostaglandin dehydrogenase 15-(NAD) [Source:ZFIN;Acc:ZDB-GENE-080728-2]	hpgd	HPGD	3248	1.70097	0.0223786	0.314177	1.72288	0.262767	1
ENSONIG00000015751	ENSG00000175003	solute carrier family 22 (organic cation transporter), member 2 [Source:ZFIN;Acc:ZDB-GENE-040426-2167]	slc22a2	SLC22A1	6580	1.70083	0.0233266	0.320461
ENSONIG00000013565	ENSG00000135624	Oreochromis niloticus T-complex protein 1 subunit eta-like (LOC100708649), mRNA. [Source:RefSeq mRNA;Acc:NM_001282890]	cct7	CCT7	10574	1.69929	0.023131	0.318654	1.01601	0.927166	1
ENSONIG00000008055	0	transmembrane protein 56b [Source:ZFIN;Acc:ZDB-GENE-041010-90]	tmem56b			1.69884	0.0226928	0.316864	-1.06913	0.746026	1
ENSONIG00000014144	ENSG00000102606	Rho guanine nucleotide exchange factor (GEF) 7a [Source:ZFIN;Acc:ZDB-GENE-060322-11]	arhgef7a	ARHGEF7	8874	1.69673	0.035155	0.386017	1.02492	0.941424	1
ENSONIG00000020814	ENSG00000164904	aldehyde dehydrogenase 7 family, member A1 [Source:ZFIN;Acc:ZDB-GENE-030131-6129]	aldh7a1	ALDH7A1	501	1.69571	0.0349026	0.385672	-1.19624	0.303503	1
ENSONIG00000014274	ENSG00000134363	follistatin a [Source:ZFIN;Acc:ZDB-GENE-990714-11]	fsta	FST	10468	1.69434	0.21676	0.738109	5.79338	0.0121134	0.768345
ENSONIG00000006475	ENSG00000091583	apolipoprotein H [Source:HGNC Symbol;Acc:HGNC:616]	APOH	APOH	350	1.69355	0.0280002	0.351419	3.26559	0.0153424	0.880499
ENSONIG00000019105	ENSG00000148584	apobec1 complementation factor [Source:ZFIN;Acc:ZDB-GENE-060824-3]	a1cf	A1CF	29974	1.69329	0.0343664	0.383527	1.21491	0.683991	1
ENSONIG00000019149	ENSG00000150995	inositol 1,4,5-trisphosphate receptor, type 1a [Source:ZFIN;Acc:ZDB-GENE-070604-3]	itpr1a	ITPR1	3708	1.69307	0.0298974	0.36064	-1.08704	0.752042	1
ENSONIG00000001014	ENSG00000131771	protein phosphatase 1, regulatory (inhibitor) subunit 1B [Source:ZFIN;Acc:ZDB-GENE-120126-1]	ppp1r1b	PPP1R1B	84152	1.69251	0.04842	0.441565	-1.21221	0.596695	1
ENSONIG00000011852	ENSG00000280969	ribosomal protein S4, X-linked [Source:ZFIN;Acc:ZDB-GENE-040927-19]	rps4x	RPS4Y2	140032	1.6915	0.0290771	0.359045	-1.16207	0.428603	1
ENSONIG00000004589	ENSG00000065923	solute carrier family 9, subfamily A (NHE7, cation proton antiporter 7), member 7 [Source:ZFIN;Acc:ZDB-GENE-050913-8]	slc9a7	SLC9A7	84679	1.68985	0.0418484	0.419199	-1.13068	0.762264	1
ENSONIG00000017676	ENSG00000161970	ribosomal protein L26 [Source:ZFIN;Acc:ZDB-GENE-040426-2117]	rpl26	RPL26	6154	1.68887	0.0272886	0.345174	-1.29107	0.184878	1
ENSONIG00000008698	ENSG00000007216	solute carrier family 13 (sodium-dependent dicarboxylate transporter), member 2 [Source:ZFIN;Acc:ZDB-GENE-040426-2389]	slc13a2	SLC13A2	9058	1.68725	0.0977955	0.572868	3.13635	0.0414427	1
ENSONIG00000008696	ENSG00000109072	vitronectin b [Source:ZFIN;Acc:ZDB-GENE-041116-1]	vtnb	VTN	7448	1.6865	0.034143	0.383527	2.15533	0.072656	1
ENSONIG00000017630	ENSG00000114942	eukaryotic translation elongation factor 1 beta 2 [Source:ZFIN;Acc:ZDB-GENE-030131-7310]	eef1b2 (1 of many)	EEF1B2	1933	1.68548	0.0298905	0.36064	-1.15618	0.464253	1
ENSONIG00000014830	ENSG00000131069	acyl-CoA synthetase short-chain family member 2 [Source:ZFIN;Acc:ZDB-GENE-040718-388]	acss2	ACSS2	55902	1.68469	0.0444936	0.428621	1.28169	0.449572	1
ENSONIG00000000557	0	0	0			1.6841	0.0386219	0.403808	1.78543	0.259111	1
ENSONIG00000006177	ENSG00000184232	OAF homolog a (Drosophila) [Source:ZFIN;Acc:ZDB-GENE-090917-1]	oafa	OAF	220323	1.68401	0.0495046	0.445331	-1.07514	0.860654	1
ENSONIG00000014296	ENSG00000147604	ribosomal protein L7 [Source:ZFIN;Acc:ZDB-GENE-030131-8654]	rpl7	RPL7	6129	1.68048	0.0284645	0.354302	-1.17882	0.419388	1
ENSONIG00000014618	ENSG00000149131	C1 inhibitor precursor [Source:RefSeq peptide;Acc:NP_001266487]	c1inh	SERPING1	710	1.68007	0.0376433	0.399403	5.82838	0.00697463	0.578826
ENSONIG00000008807	ENSG00000081479	low density lipoprotein receptor-related protein 2a [Source:ZFIN;Acc:ZDB-GENE-050119-2]	lrp2a	LRP2	4036	1.67805	0.0188159	0.285379	1.37542	0.302652	1
ENSONIG00000013139	ENSG00000167711	serpin peptidase inhibitor, clade F (alpha-2 antiplasmin, pigment epithelium derived factor), member 2b [Source:ZFIN;Acc:ZDB-GENE-061215-114]	serpinf2b	SERPINF2	5345	1.67502	0.0448105	0.428806	2.30314	0.131031	1
ENSONIG00000015611	ENSG00000223572	creatine kinase, mitochondrial 1 [Source:ZFIN;Acc:ZDB-GENE-030131-611]	ckmt1	CKMT1A	548596	1.67483	0.0478767	0.441218	-1.029	0.876688	1
ENSONIG00000009428	ENSG00000161547	0	0	SRSF2	6427	1.67448	0.0400521	0.412412	1.10868	0.587631	1
ENSONIG00000004028	ENSG00000251503	apoptosis-inducing, TAF9-like domain 1 [Source:ZFIN;Acc:ZDB-GENE-080723-52]	apitd1	APITD1-CORT	100526739	1.67189	0.0370406	0.398168	-1.17876	0.405157	1
ENSONIG00000018356	ENSG00000142937	ribosomal protein S8a [Source:ZFIN;Acc:ZDB-GENE-030131-8626]	rps8a	RPS8	6202	1.66741	0.0368929	0.397527	-1.24676	0.258771	1
ENSONIG00000012683	ENSG00000118816	cyclin I [Source:ZFIN;Acc:ZDB-GENE-040426-2898]	ccni	CCNI	10983	1.66522	0.029712	0.359273	-1.14938	0.436581	1
ENSONIG00000018219	ENSG00000108439	pyridoxamine 5'-phosphate oxidase [Source:ZFIN;Acc:ZDB-GENE-060602-2]	pnpo	PNPO	55163	1.66416	0.029998	0.360702	-1.43725	0.125642	1
ENSONIG00000007279	ENSG00000108064	transcription factor A, mitochondrial [Source:ZFIN;Acc:ZDB-GENE-061013-552]	tfam	TFAM	7019	1.66149	0.0494706	0.445331	-1.08819	0.694113	1
ENSONIG00000016000	ENSG00000169764	UDP-glucose pyrophosphorylase 2a [Source:ZFIN;Acc:ZDB-GENE-090311-46]	ugp2a	UGP2	7360	1.66023	0.0393621	0.409226	-1.08258	0.646527	1
ENSONIG00000004404	ENSG00000125991	ERGIC and golgi 3 [Source:ZFIN;Acc:ZDB-GENE-040426-795]	ergic3	ERGIC3	51614	1.65984	0.0264808	0.338699	1.17636	0.395149	1
ENSONIG00000017017	ENSG00000115539	phosducin like 3 [Source:HGNC Symbol;Acc:HGNC:28860]	PDCL3	PDCL3	79031	1.65698	0.0295659	0.359181	-1.36041	0.201423	1
ENSONIG00000012741	ENSG00000221983	ubiquitin A-52 residue ribosomal protein fusion product 1 [Source:ZFIN;Acc:ZDB-GENE-051023-7]	uba52	UBA52	7311	1.65666	0.0329561	0.376126	-1.32997	0.121466	1
ENSONIG00000017187	ENSG00000163520	fibulin 2 [Source:HGNC Symbol;Acc:HGNC:3601]	FBLN2 (1 of many)	FBLN2	2199	1.65627	0.0281767	0.352264	1.07453	0.868998	1
ENSONIG00000015813	ENSG00000256812	calpain, small subunit 1 b [Source:ZFIN;Acc:ZDB-GENE-030131-5206]	capns1b	CAPNS2	84290	1.65457	0.0258916	0.336747	-1.07679	0.70298	1
ENSONIG00000017512	ENSG00000164022	aminoacyl tRNA synthetase complex-interacting multifunctional protein 1 [Source:ZFIN;Acc:ZDB-GENE-060825-144]	aimp1	AIMP1	9255	1.65456	0.0334761	0.3792	-1.05575	0.803704	1
ENSONIG00000006857	ENSG00000161016	ribosomal protein L8 [Source:ZFIN;Acc:ZDB-GENE-040426-1670]	rpl8	RPL8	6132	1.6535	0.0344229	0.383527	-1.19972	0.321037	1
ENSONIG00000000881	ENSG00000112378	PERP, TP53 apoptosis effector [Source:ZFIN;Acc:ZDB-GENE-050104-1]	perp	PERP	64065	1.65242	0.0325378	0.374155	1.3695	0.246231	1
ENSONIG00000014877	ENSG00000146707	0	0	POMZP3	22932	1.65227	0.120592	0.617165	12.6824	0.000887035	0.166319
ENSONIG00000008163	ENSG00000168028	ribosomal protein SA [Source:ZFIN;Acc:ZDB-GENE-040426-811]	rpsa	RPSA	3921	1.65157	0.0441711	0.427971	-1.17119	0.409489	1
ENSONIG00000003387	ENSG00000197958	ribosomal protein L12 [Source:ZFIN;Acc:ZDB-GENE-030131-5297]	rpl12	RPL12	6136	1.65028	0.0374034	0.398854	-1.24559	0.267734	1
ENSONIG00000020975	ENSG00000114942	eukaryotic translation elongation factor 1 beta 2 [Source:ZFIN;Acc:ZDB-GENE-030131-7310]	eef1b2 (1 of many)	EEF1B2	1933	1.64886	0.0398156	0.41195	-1.12195	0.60988	1
ENSONIG00000000291	ENSG00000182117	NOP10 ribonucleoprotein homolog (yeast) [Source:ZFIN;Acc:ZDB-GENE-041007-4]	nop10	NOP10	55505	1.64832	0.0379247	0.399663	-1.18571	0.625286	1
ENSONIG00000018056	ENSG00000130164	low density lipoprotein receptor b [Source:ZFIN;Acc:ZDB-GENE-040426-1254]	ldlrb	LDLR	3949	1.64819	0.135039	0.64243	2.29041	0.0115443	0.754233
ENSONIG00000018690	ENSG00000146416	androgen-induced 1 (H. sapiens) [Source:ZFIN;Acc:ZDB-GENE-041014-358]	aig1	AIG1	51390	1.64768	0.0413982	0.418717	-1.57721	0.267801	1
ENSONIG00000006770	ENSG00000060971	acetyl-CoA acyltransferase 1 [Source:ZFIN;Acc:ZDB-GENE-040704-48]	acaa1	ACAA1	30	1.64721	0.0442582	0.427971	-1.03605	0.893895	1
ENSONIG00000004938	ENSG00000258529	ALG9, alpha-1,2-mannosyltransferase [Source:ZFIN;Acc:ZDB-GENE-040426-1270]	alg9	0	0	1.64603	0.0427883	0.422501	-1.04205	0.858075	1
ENSONIG00000004298	ENSG00000113555	protocadherin 12 [Source:ZFIN;Acc:ZDB-GENE-140106-126]	pcdh12	PCDH12	51294	1.64534	0.0481659	0.441565	1.05324	0.867723	1
ENSONIG00000007781	ENSG00000117601	serpin peptidase inhibitor, clade C (antithrombin), member 1 [Source:ZFIN;Acc:ZDB-GENE-030131-264]	serpinc1	SERPINC1	462	1.64504	0.0428984	0.422501
ENSONIG00000012671	ENSG00000136875	PRP4 pre-mRNA processing factor 4 homolog (yeast) [Source:ZFIN;Acc:ZDB-GENE-030131-5143]	prpf4	PRPF4	9128	1.6438	0.041575	0.418717	-1.04262	0.827849	1
ENSONIG00000010281	ENSG00000078237	tp53-induced glycolysis and apoptosis regulator a [Source:ZFIN;Acc:ZDB-GENE-060312-25]	tigara	TIGAR	57103	1.64228	0.0322985	0.372399	-1.40754	0.512895	1
ENSONIG00000013421	ENSG00000110880	coronin, actin binding protein, 1Ca [Source:ZFIN;Acc:ZDB-GENE-030114-6]	coro1ca	CORO1C	23603	1.64047	0.0324823	0.373851	1.06334	0.727083	1
ENSONIG00000011286	ENSG00000148303	ribosomal protein L7a [Source:ZFIN;Acc:ZDB-GENE-031001-9]	rpl7a	RPL7A	6130	1.63847	0.0374638	0.398854	-1.1461	0.470268	1
ENSONIG00000014403	ENSG00000178814	5-oxoprolinase (ATP-hydrolysing) [Source:ZFIN;Acc:ZDB-GENE-121214-293]	oplah	OPLAH	26873	1.6342	0.0460979	0.432549	1.01028	0.964047	1
ENSONIG00000012949	ENSG00000111679	0	0	PTPN6	5777	1.6311	0.0360373	0.393029	-1.33892	0.36662	1
ENSONIG00000016166	ENSG00000105372	ribosomal protein S19 [Source:ZFIN;Acc:ZDB-GENE-040426-1716]	rps19	RPS19	6223	1.62402	0.0379159	0.399663	-1.10478	0.576938	1
ENSONIG00000007782	ENSG00000123473	scl/tal1 interrupting locus [Source:ZFIN;Acc:ZDB-GENE-020419-39]	stil	STIL	6491	1.61932	0.0447077	0.428708	1.15067	0.462563	1
ENSONIG00000008632	ENSG00000198952	SMG5 nonsense mediated mRNA decay factor [Source:ZFIN;Acc:ZDB-GENE-050913-144]	smg5	SMG5	23381	1.61672	0.0463195	0.434313	-1.06922	0.715893	1
ENSONIG00000014692	0	ribosomal protein, large P2 [Source:ZFIN;Acc:ZDB-GENE-031018-2]	rplp2			1.61613	0.0483665	0.441565	-1.21291	0.313017	1
ENSONIG00000005934	ENSG00000167526	ribosomal protein L13 [Source:ZFIN;Acc:ZDB-GENE-031007-1]	rpl13	RPL13	6137	1.61406	0.0441263	0.427971	-1.23086	0.263325	1
ENSONIG00000017838	ENSG00000164587	ribosomal protein S14 [Source:ZFIN;Acc:ZDB-GENE-030131-8631]	rps14	RPS14	6208	1.6137	0.0455683	0.431189	-1.21116	0.309367	1
ENSONIG00000020815	ENSG00000172061	leucine rich repeat containing 15 [Source:ZFIN;Acc:ZDB-GENE-031113-8]	lrrc15	LRRC15	131578	1.61248	0.0379776	0.399663	-1.80837	0.118926	1
ENSONIG00000014384	ENSG00000089009	ribosomal protein L6 [Source:ZFIN;Acc:ZDB-GENE-030131-8671]	rpl6	RPL6	6128	1.61137	0.0445497	0.428621	-1.31442	0.155136	1
ENSONIG00000001263	ENSG00000149273	ribosomal protein S3 [Source:ZFIN;Acc:ZDB-GENE-030131-8494]	rps3	RPS3	6188	1.60883	0.0483711	0.441565	-1.12912	0.518624	1
ENSONIG00000007486	ENSG00000108107	ribosomal protein L28 [Source:ZFIN;Acc:ZDB-GENE-040930-10]	rpl28	RPL28	6158	1.60848	0.0430307	0.422683	-1.31638	0.165128	1
ENSONIG00000012509	ENSG00000265681	ribosomal protein L17 [Source:ZFIN;Acc:ZDB-GENE-030131-8585]	rpl17	RPL17	6139	1.60777	0.044206	0.427971	-1.31959	0.147644	1
ENSONIG00000008750	ENSG00000146731	chaperonin containing TCP1, subunit 6A (zeta 1) [Source:ZFIN;Acc:ZDB-GENE-011018-2]	cct6a	CCT6A	908	1.60692	0.0408018	0.41496	-1.03104	0.861008	1
ENSONIG00000017262	ENSG00000172053	glutaminyl-tRNA synthetase [Source:ZFIN;Acc:ZDB-GENE-040426-1011]	qars	QARS	5859	1.60601	0.0456825	0.431792	-1.14195	0.476838	1
ENSONIG00000010508	ENSG00000099330	0	0	OCEL1	79629	1.60392	0.0464958	0.435333
ENSONIG00000003904	ENSG00000196735	0	0	HLA-DQA1	3117	1.60167	0.25179	0.768242	2.4936	0.0187773	0.987268
ENSONIG00000007192	ENSG00000147677	eukaryotic translation initiation factor 3, subunit H, a [Source:ZFIN;Acc:ZDB-GENE-040808-19]	eif3ha	EIF3H	8667	1.60146	0.0401448	0.412935	-1.06599	0.713908	1
ENSONIG00000001138	ENSG00000141934	phospholipid phosphatase 2 [Source:HGNC Symbol;Acc:HGNC:9230]	PLPP2 (1 of many)	PLPP2	8612	1.59972	0.0343359	0.383527	-1.05876	0.820976	1
ENSONIG00000002613	ENSG00000134716	cytochrome P450 family 2 subfamily J member 2 [Source:HGNC Symbol;Acc:HGNC:2634]	CYP2J2 (1 of many)	CYP2J2	1573	1.59807	0.0447581	0.428708	1.10822	0.785695	1
ENSONIG00000006573	ENSG00000065526	spen family transcriptional repressor [Source:ZFIN;Acc:ZDB-GENE-050309-70]	spen	SPEN	23013	1.59785	0.0470193	0.437403	-1.16279	0.592456	1
ENSONIG00000002186	ENSG00000168509	hemochromatosis type 2 [Source:ZFIN;Acc:ZDB-GENE-030131-651]	hfe2	HFE2	148738	1.59591	0.0428659	0.422501	-1.9956	0.19022	1
ENSONIG00000007712	ENSG00000145192	0	0	AHSG	197	1.59543	0.0524491	0.454197	6.86427	0.000885241	0.166319
ENSONIG00000018042	ENSG00000251322	SH3 and multiple ankyrin repeat domains 3b [Source:ZFIN;Acc:ZDB-GENE-041210-74]	shank3b	SHANK3	85358	1.59416	0.306115	0.81211	-4.36805	0.00613446	0.540918
ENSONIG00000001038	ENSG00000127418	fibroblast growth factor receptor-like 1a [Source:ZFIN;Acc:ZDB-GENE-040128-2]	fgfrl1a	FGFRL1	53834	1.59394	0.041581	0.418717	-1.41364	0.37356	1
ENSONIG00000017816	ENSG00000038274	methionine adenosyltransferase II, beta [Source:ZFIN;Acc:ZDB-GENE-030131-786]	mat2b	MAT2B	27430	1.58684	0.02814	0.352145	1.10428	0.663423	1
ENSONIG00000019805	ENSG00000175662	target of myb1 like 2 membrane trafficking protein [Source:ZFIN;Acc:ZDB-GENE-061013-3]	tom1l2	TOM1L2	146691	1.58086	0.0445304	0.428621	1.03474	0.847997	1
ENSONIG00000014434	ENSG00000148444	COMM domain containing 3 [Source:ZFIN;Acc:ZDB-GENE-041219-3]	commd3	COMMD3	23412	1.57117	0.0349429	0.385672	-1.58214	0.178022	1
ENSONIG00000017284	ENSG00000144895	eukaryotic translation initiation factor 2A [Source:ZFIN;Acc:ZDB-GENE-050626-52]	eif2a	EIF2A	83939	1.57112	0.0449944	0.429167	-1.16433	0.380076	1
ENSONIG00000006849	ENSG00000139610	chymotrypsin like elastase family member 1 [Source:HGNC Symbol;Acc:HGNC:3308]	CELA1 (1 of many)	CELA1	1990	1.56629	0.0944962	0.565372	44.8905	1.35e-07	0.000285429
ENSONIG00000012937	ENSG00000144043	testis expressed 261 [Source:ZFIN;Acc:ZDB-GENE-050522-400]	tex261	TEX261	113419	1.55843	0.0382119	0.401643	-1.06021	0.754202	1
ENSONIG00000019730	0	pre-B-cell leukemia homeobox interacting protein 1a [Source:ZFIN;Acc:ZDB-GENE-060503-871]	pbxip1a			1.55658	0.0341793	0.383527	-1.20805	0.329663	1
ENSONIG00000001592	ENSG00000130811	eukaryotic translation initiation factor 3, subunit G [Source:ZFIN;Acc:ZDB-GENE-040426-1076]	eif3g	EIF3G	8666	1.54898	0.0374734	0.398854	-1.08783	0.62629	1
ENSONIG00000002505	ENSG00000105289	tight junction protein 3 [Source:HGNC Symbol;Acc:HGNC:11829]	TJP3	TJP3	27134	1.54884	0.0617659	0.478877	-1.60581	0.0105755	0.724869
ENSONIG00000012649	ENSG00000106692	fukutin [Source:ZFIN;Acc:ZDB-GENE-070410-96]	fktn	FKTN	2218	1.54473	0.0490526	0.443825	-1.10238	0.655271	1
ENSONIG00000002935	ENSG00000140505	uncharacterized protein LOC100706338 [Source:RefSeq peptide;Acc:NP_001266418]	cyp1a	CYP1A2	1544	1.54026	0.187171	0.711515	3.25324	0.00987341	0.704161
ENSONIG00000013731	ENSG00000125730	0	0	C3	718	1.53865	0.0833998	0.540641	7.17168	0.00213221	0.271416
ENSONIG00000002793	ENSG00000087245	matrix metallopeptidase 2 [Source:ZFIN;Acc:ZDB-GENE-030131-9123]	mmp2	MMP2	4313	1.53423	0.099054	0.574625	3.0917	0.00298389	0.346008
ENSONIG00000010436	ENSG00000073169	selenoprotein O [Source:ZFIN;Acc:ZDB-GENE-030131-4485]	selo	0	83642	1.52928	0.0642093	0.485439	1.72134	0.014487	0.852678
ENSONIG00000017526	ENSG00000183918	SH2 domain containing 1A duplicate b [Source:ZFIN;Acc:ZDB-GENE-091204-326]	sh2d1ab	SH2D1A	4068	1.52431	0.466361	0.887091	3.13732	0.0325152	1
ENSONIG00000015652	ENSG00000091536	0	0	MYO15A	51168	1.51089	0.375004	0.849273	-1.9891	0.0166503	0.915471
ENSONIG00000020011	ENSG00000204248	collagen, type XI, alpha 2 [Source:ZFIN;Acc:ZDB-GENE-000208-23]	col11a2	COL11A2	1302	1.50362	0.498682	0.898524	1.84467	0.0410842	1
ENSONIG00000004932	ENSG00000243649	zgc:158446 [Source:ZFIN;Acc:ZDB-GENE-030131-2319]	zgc:158446	CFB	629	1.50138	0.0939178	0.565372	13.8899	0.00123915	0.20003
ENSONIG00000019715	ENSG00000196419	X-ray repair complementing defective repair in Chinese hamster cells 6 [Source:ZFIN;Acc:ZDB-GENE-030131-6420]	xrcc6	XRCC6	2547	1.49936	0.138441	0.649514	1.41641	0.0497519	1
ENSONIG00000012308	0	ladinin [Source:ZFIN;Acc:ZDB-GENE-030616-268]	lad1			1.49655	0.408558	0.862736	-5.65416	9.92e-05	0.0390439
ENSONIG00000003237	ENSG00000168928	zgc:136461 [Source:ZFIN;Acc:ZDB-GENE-060519-7]	zgc:136461	CTRB2	440387	1.49599	0.136787	0.645993	11.1207	4.4e-05	0.0219045
ENSONIG00000011928	ENSG00000110169	hemopexin [Source:HGNC Symbol;Acc:HGNC:5171]	HPX (1 of many)	HPX	3263	1.488	0.11049	0.596701	5.92063	0.0107486	0.730821
ENSONIG00000019238	ENSG00000117505	down-regulator of transcription 1 [Source:ZFIN;Acc:ZDB-GENE-061013-797]	dr1	DR1	1810	1.48454	0.334177	0.8291	-1.89189	0.0205007	1
ENSONIG00000018223	ENSG00000073861	T-box 21 [Source:ZFIN;Acc:ZDB-GENE-080104-3]	tbx21	TBX21	30009	1.473	0.471057	0.889185	4.6251	0.00422007	0.43852
ENSONIG00000010186	ENSG00000171557	fibrinogen gamma chain [Source:ZFIN;Acc:ZDB-GENE-040426-1998]	fgg	FGG	2266	1.47134	0.128976	0.632477	15.2522	6.29e-05	0.0290942
ENSONIG00000012832	ENSG00000173262	solute carrier family 2 (facilitated glucose transporter), member 3b [Source:ZFIN;Acc:ZDB-GENE-121031-5]	slc2a3b	SLC2A14	144195	1.46289	0.338609	0.831028	2.72771	0.00816584	0.631268
ENSONIG00000014726	ENSG00000164530	0	0	PI16	221476	1.4508	0.498611	0.898524	2.95211	0.00292277	0.341259
ENSONIG00000014102	ENSG00000171560	fibrinogen alpha chain [Source:ZFIN;Acc:ZDB-GENE-031010-21]	fga	FGA	2243	1.44477	0.152846	0.667908	5.5368	0.001152	0.19384
ENSONIG00000013653	0	0	0			1.41993	0.413562	0.86317	-1.48741	0.0372022	1
ENSONIG00000016153	0	apolipoprotein A-II [Source:ZFIN;Acc:ZDB-GENE-030131-1046]	apoa2			1.41479	0.160035	0.675659	22.4891	3.41e-06	0.00275102
ENSONIG00000019098	ENSG00000111405	endonuclease, polyU-specific [Source:ZFIN;Acc:ZDB-GENE-070112-2012]	endou	ENDOU	8909	1.40329	0.209492	0.732284	12.005	0.00124059	0.20003
ENSONIG00000013085	ENSG00000198805	purine nucleoside phosphorylase 5a [Source:ZFIN;Acc:ZDB-GENE-040426-2553]	pnp5a	PNP	4860	1.39921	0.45795	0.884151	2.03766	0.00694794	0.578826
ENSONIG00000011792	0	elastase 3 like [Source:ZFIN;Acc:ZDB-GENE-060710-2]	ela3l			1.39019	0.251482	0.768242	8.36262	0.00737936	0.600637
ENSONIG00000012780	ENSG00000112936	complement component 7 [Source:HGNC Symbol;Acc:HGNC:1346]	C7 (1 of many)	C7	730	1.38571	0.271456	0.784904	7.28339	0.00109367	0.188938
ENSONIG00000008965	ENSG00000180210	coagulation factor II (thrombin) [Source:ZFIN;Acc:ZDB-GENE-030131-4606]	f2	F2	2147	1.38566	0.204439	0.725919	18.0268	0.00025315	0.0765326
ENSONIG00000010940	ENSG00000143278	0	0	F13B	2165	1.38488	0.279685	0.792523	5.49745	0.00635098	0.553794
ENSONIG00000018525	ENSG00000240038	0	0	AMY2B	280	1.35775	0.277402	0.791462	7.16145	0.00210925	0.270527
ENSONIG00000014487	ENSG00000055955	inter-alpha-trypsin inhibitor heavy chain family member 4 [Source:HGNC Symbol;Acc:HGNC:6169]	ITIH4 (1 of many)	ITIH4	3700	1.35529	0.220136	0.740869	4.19475	0.00119105	0.195772
ENSONIG00000011421	ENSG00000167751	zgc:92590 [Source:ZFIN;Acc:ZDB-GENE-041024-15]	zgc:92590	KLK2	3817	1.35036	0.344309	0.832881	20.6372	0.000731595	0.14559
ENSONIG00000004950	ENSG00000137312	flotillin 1a [Source:ZFIN;Acc:ZDB-GENE-020430-1]	flot1a	FLOT1	10211	1.33417	0.54244	0.914247	1.48091	0.0330229	1
ENSONIG00000006480	ENSG00000072274	transferrin receptor 1b [Source:ZFIN;Acc:ZDB-GENE-041220-2]	tfr1b	TFRC	7037	1.33232	0.315939	0.819146	1.57086	0.017937	0.951954
ENSONIG00000003478	0	cathepsin L.1 [Source:ZFIN;Acc:ZDB-GENE-040718-61]	ctsl.1 (1 of many)			1.33109	0.512562	0.904341	2.58962	0.0467069	1
ENSONIG00000018530	ENSG00000240038	0	0	AMY2B	280	1.32837	0.420471	0.865481	6.98837	6.58e-05	0.0293092
ENSONIG00000008973	0	0	0			1.31421	0.405553	0.860852	3.83805	0.00442922	0.449022
ENSONIG00000017307	ENSG00000170271	fatty acid hydroxylase domain containing 2 [Source:ZFIN;Acc:ZDB-GENE-040426-2907]	faxdc2	FAXDC2	10826	1.30889	0.293076	0.804557	-2.41543	0.0101527	0.719184
ENSONIG00000019940	ENSG00000196735	0	0	HLA-DQA1	3117	1.29254	0.592701	0.926979	1.97301	0.0488198	1
ENSONIG00000007072	ENSG00000112473	solute carrier family 39 (zinc transporter), member 7 [Source:ZFIN;Acc:ZDB-GENE-991110-20]	slc39a7	SLC39A7	7922	1.29114	0.278708	0.792204	1.81807	0.00877404	0.657277
ENSONIG00000013572	ENSG00000124357	N-acetylglucosamine kinase [Source:ZFIN;Acc:ZDB-GENE-070928-19]	nagk	NAGK	55577	1.2806	0.348661	0.834935	-1.459	0.0359593	1
ENSONIG00000016317	ENSG00000142661	myomesin 3 [Source:ZFIN;Acc:ZDB-GENE-080326-1]	myom3	MYOM3	127294	1.26469	0.372138	0.846795	-2.60888	0.01774	0.949307
ENSONIG00000006891	ENSG00000019186	cytochrome P450, family 24, subfamily A, polypeptide 1 [Source:ZFIN;Acc:ZDB-GENE-060825-1]	cyp24a1	CYP24A1	1591	1.26413	0.48144	0.893361	-2.20496	0.0246236	1
ENSONIG00000009006	ENSG00000198821	CD247 molecule [Source:HGNC Symbol;Acc:HGNC:1677]	CD247	CD247	919	1.25558	0.573601	0.923144	2.69277	0.028095	1
ENSONIG00000020354	ENSG00000144741	solute carrier family 25 (S-adenosylmethionine carrier), member 26 [Source:ZFIN;Acc:ZDB-GENE-050913-126]	slc25a26	SLC25A26	115286	1.25471	0.519252	0.905843	2.19722	0.0106982	0.730324
ENSONIG00000016419	ENSG00000010438	trypsin [Source:ZFIN;Acc:ZDB-GENE-010131-7]	try	PRSS3	5646	1.24608	0.436061	0.87206	20.4755	3.59e-07	0.000507125
ENSONIG00000011661	ENSG00000118777	ATP-binding cassette, sub-family G (WHITE), member 2a [Source:ZFIN;Acc:ZDB-GENE-050517-35]	abcg2a	ABCG2	9429	1.242	0.454424	0.882002	-1.78564	0.0224082	1
ENSONIG00000003136	ENSG00000134900	tripeptidyl peptidase 2 [Source:HGNC Symbol;Acc:HGNC:12016]	TPP2	TPP2	7174	1.23906	0.567839	0.922533	1.55238	0.0364848	1
ENSONIG00000005865	ENSG00000163751	carboxypeptidase A3 [Source:HGNC Symbol;Acc:HGNC:2298]	CPA3	CPA3	1359	1.23416	0.460617	0.884502	9.99136	2.1e-08	8.88e-05
ENSONIG00000001985	ENSG00000215644	glucagon receptor a [Source:ZFIN;Acc:ZDB-GENE-050516-1]	gcgra	GCGR	2642	1.22215	0.448028	0.878251	4.66335	0.0159556	0.90647
ENSONIG00000011298	ENSG00000197355	UDP-N-acetylglucosamine pyrophosphorylase 1, like 1 [Source:ZFIN;Acc:ZDB-GENE-040426-1056]	uap1l1	UAP1L1	91373	1.20653	0.424041	0.865579	-2.07307	0.0289142	1
ENSONIG00000008990	ENSG00000126218	coagulation factor X [Source:ZFIN;Acc:ZDB-GENE-021206-9]	f10	F10	2159	1.20272	0.443909	0.875271	10.31	7.06e-05	0.0306298
ENSONIG00000013024	0	0	0			1.2025	0.721387	0.961805	3.94099	0.00928836	0.67781
ENSONIG00000000692	ENSG00000131018	spectrin repeat containing, nuclear envelope 1b [Source:ZFIN;Acc:ZDB-GENE-071218-4]	syne1b	SYNE1	23345	1.20032	0.505865	0.901075	1.54873	0.0302135	1
ENSONIG00000011424	0	protease, serine, 59, tandem duplicate 1 [Source:ZFIN;Acc:ZDB-GENE-030131-1173]	prss59.1			1.19837	0.498945	0.898524	17.3039	0.000108959	0.0409928
ENSONIG00000006014	ENSG00000164691	T-cell activation RhoGTPase activating protein b [Source:ZFIN;Acc:ZDB-GENE-040724-50]	tagapb	TAGAP	117289	1.19773	0.541142	0.913849	3.12623	0.0102849	0.722398
ENSONIG00000012154	ENSG00000142192	amyloid beta (A4) precursor protein a [Source:ZFIN;Acc:ZDB-GENE-000616-13]	appa	APP	351	1.19542	0.469998	0.888669	-1.51605	0.0333863	1
ENSONIG00000000258	ENSG00000180644	0	0	PRF1	5551	1.16669	0.583832	0.926825	5.04804	0.00855188	0.652177
ENSONIG00000010553	0	scinderin like b [Source:ZFIN;Acc:ZDB-GENE-040426-2068]	scinlb			1.15775	0.563216	0.920582	2.59038	0.00039277	0.102969
ENSONIG00000019425	ENSG00000103313	si:ch211-120g10.1 [Source:ZFIN;Acc:ZDB-GENE-130531-56]	si:ch211-120g10.1	MEFV	4210	1.14826	0.635413	0.940698	-2.161	0.0308372	1
ENSONIG00000005009	0	si:ch211-136a13.1 [Source:ZFIN;Acc:ZDB-GENE-050419-214]	si:ch211-136a13.1			1.14444	0.813523	0.978862	2.51503	0.00134351	0.210608
ENSONIG00000005233	ENSG00000073067	cytochrome P450 family 2 subfamily W member 1 [Source:HGNC Symbol;Acc:HGNC:20243]	CYP2W1 (1 of many)	CYP2W1	54905	1.14336	0.612709	0.933231	2.20562	0.00481222	0.472836
ENSONIG00000017080	ENSG00000110169	hemopexin [Source:ZFIN;Acc:ZDB-GENE-030131-5773]	hpx	HPX	3263	1.13491	0.606807	0.930109	6.10764	0.00179287	0.253436
ENSONIG00000014587	ENSG00000026508	0	0	CD44	960	1.11292	0.75547	0.968688	2.93104	0.00925789	0.67781
ENSONIG00000015563	ENSG00000177666	patatin like phospholipase domain containing 2 [Source:HGNC Symbol;Acc:HGNC:30802]	PNPLA2	PNPLA2	57104	1.10614	0.724552	0.962338	-1.75337	0.0424277	1
ENSONIG00000016334	ENSG00000090020	solute carrier family 9 member A1 [Source:HGNC Symbol;Acc:HGNC:11071]	SLC9A1 (1 of many)	SLC9A1	6548	1.10478	0.875984	0.988822	2.20202	0.000662579	0.140218
ENSONIG00000014881	ENSG00000251322	SH3 and multiple ankyrin repeat domains 3a [Source:ZFIN;Acc:ZDB-GENE-060503-369]	shank3a	SHANK3	85358	1.09505	0.724315	0.962132	3.22095	0.019225	0.998403
ENSONIG00000015175	ENSG00000120899	protein tyrosine kinase 2 beta [Source:HGNC Symbol;Acc:HGNC:9612]	PTK2B (1 of many)	PTK2B	2185	1.09301	0.795886	0.975932	-5.06771	0.000816337	0.157853
ENSONIG00000017034	ENSG00000167588	glycerol-3-phosphate dehydrogenase 1a [Source:ZFIN;Acc:ZDB-GENE-050417-209]	gpd1a	GPD1	2819	1.08165	0.800227	0.9765	-2.36774	0.000103991	0.0400128
ENSONIG00000002124	ENSG00000162438	elastase 2 [Source:ZFIN;Acc:ZDB-GENE-041117-1]	ela2	CTRC	11330	1.07462	0.793865	0.975111	15.1039	8.21e-05	0.0338883
ENSONIG00000010984	ENSG00000090512	fetuin B [Source:ZFIN;Acc:ZDB-GENE-050208-4]	fetub (1 of many)	FETUB	26998	1.0412	0.869932	0.987816	6.16875	0.00284143	0.336402
ENSONIG00000006129	ENSG00000084674	0	0	APOB	338	1.03653	0.88383	0.989258	6.62544	0.00192763	0.259006
ENSONIG00000005079	ENSG00000134802	solute carrier family 43, member 3b [Source:ZFIN;Acc:ZDB-GENE-060312-28]	slc43a3b	SLC43A3	29015	1.01475	0.964177	0.999865	2.82187	0.0226674	1
ENSONIG00000004866	ENSG00000136872	aldolase b, fructose-bisphosphate [Source:ZFIN;Acc:ZDB-GENE-030131-383]	aldob	ALDOB	229	1.0135	0.963483	0.999827	-1.94698	0.00582383	0.527259
ENSONIG00000011895	ENSG00000161813	La ribonucleoprotein domain family, member 4Aa [Source:ZFIN;Acc:ZDB-GENE-090313-50]	larp4aa	LARP4	113251	1.00419	0.988686	1	-1.51167	0.0212099	1
ENSONIG00000005663	ENSG00000120885	clusterin [Source:ZFIN;Acc:ZDB-GENE-040426-1774]	clu	CLU	1191	1.00184	1	1	-1.86674	0.0469064	1
ENSONIG00000013209	ENSG00000184047	diablo, IAP-binding mitochondrial protein a [Source:ZFIN;Acc:ZDB-GENE-040426-1303]	diabloa (1 of many)	DIABLO	56616	-1.01738	0.957144	0.99974	9.12834	0.00256204	0.311822
ENSONIG00000004147	ENSG00000141485	solute carrier family 13 (sodium-dependent citrate transporter), member 5b [Source:ZFIN;Acc:ZDB-GENE-130530-605]	slc13a5b	SLC13A5	284111	-1.03189	0.945943	0.997921	-17.3064	1.72e-05	0.0108187
ENSONIG00000020002	ENSG00000167984	NLR family, CARD domain containing 3 [Source:ZFIN;Acc:ZDB-GENE-071119-1]	nlrc3	NLRC3	197358	-1.03338	0.9506	0.99901	2.8567	0.0414562	1
ENSONIG00000001599	ENSG00000165029	ATP-binding cassette, sub-family A (ABC1), member 1B [Source:ZFIN;Acc:ZDB-GENE-030131-9826]	abca1b	ABCA1	19	-1.04628	0.894848	0.990063	-2.45358	0.00218301	0.275809
ENSONIG00000002140	ENSG00000162438	elastase 2 like [Source:ZFIN;Acc:ZDB-GENE-040511-1]	ela2l	CTRC	11330	-1.05071	0.860796	0.986209	18.5326	0.000124341	0.0447892
ENSONIG00000019643	ENSG00000198732	SPARC related modular calcium binding 1 [Source:HGNC Symbol;Acc:HGNC:20318]	SMOC1	SMOC1	64093	-1.05228	0.831586	0.981435	3.30484	0.00168969	0.246608
ENSONIG00000006133	ENSG00000084674	0	0	APOB	338	-1.07433	0.775901	0.971798	5.19321	0.00257856	0.311822
ENSONIG00000011032	ENSG00000262655	spondin 1b [Source:ZFIN;Acc:ZDB-GENE-000427-10]	spon1b	SPON1	10418	-1.08105	0.882845	0.989258	-2.64566	0.0128454	0.796605
ENSONIG00000013502	ENSG00000168003	0	0	SLC3A2	6520	-1.08709	0.736468	0.9645	-1.69954	0.0145762	0.852678
ENSONIG00000014149	0	0	0			-1.08752	0.783405	0.973858	4.71085	0.00593028	0.532926
ENSONIG00000006621	ENSG00000130764	leucine rich repeat containing 47 [Source:ZFIN;Acc:ZDB-GENE-060503-289]	lrrc47	LRRC47	57470	-1.10573	0.708945	0.960449	2.02545	0.00641132	0.553794
ENSONIG00000019283	ENSG00000172482	alanine-glyoxylate aminotransferase a [Source:ZFIN;Acc:ZDB-GENE-040718-16]	agxta	AGXT	189	-1.12649	0.653291	0.945299	8.80136	0.00177408	0.253436
ENSONIG00000009849	ENSG00000099377	3beta-hydroxysteroid dehydrogenase type II [Source:RefSeq peptide;Acc:NP_001266602]	hsd3b7	HSD3B7	80270	-1.12673	0.654233	0.945299	-2.18904	0.00870023	0.657277
ENSONIG00000017244	0	0	0			-1.1331	0.673721	0.949879	4.85319	0.0138625	0.833041
ENSONIG00000007599	ENSG00000067113	phospholipid phosphatase 1 [Source:HGNC Symbol;Acc:HGNC:9228]	PLPP1 (1 of many)	PLPP1	8611	-1.13794	0.617296	0.93422	-1.9509	0.0152721	0.880499
ENSONIG00000017635	ENSG00000078589	purinergic receptor P2Y, G-protein coupled, 10 [Source:ZFIN;Acc:ZDB-GENE-070410-105]	p2ry10	P2RY10	27334	-1.14282	0.787764	0.974147	-2.50034	0.0312597	1
ENSONIG00000008251	ENSG00000088808	protein phosphatase 1, regulatory subunit 13Ba [Source:ZFIN;Acc:ZDB-GENE-030131-9805]	ppp1r13ba	PPP1R13B	23368	-1.14675	0.688907	0.955318	-7.73583	2.75e-05	0.0154963
ENSONIG00000011119	ENSG00000153071	Dab, mitogen-responsive phosphoprotein, homolog 2 (Drosophila) [Source:ZFIN;Acc:ZDB-GENE-040303-1]	dab2	DAB2	1601	-1.14864	0.572347	0.923144	-1.81574	0.0450875	1
ENSONIG00000021028	0	0	0			-1.1593	0.85836	0.986187	-3.073	0.0434915	1
ENSONIG00000003249	0	0	0			-1.18227	0.591332	0.926979	-3.56493	0.00378422	0.412359
ENSONIG00000020391	0	0	0			-1.18678	0.428052	0.867384	-1.9167	0.00353044	0.390656
ENSONIG00000020338	ENSG00000179348	GATA binding protein 2a [Source:ZFIN;Acc:ZDB-GENE-980526-260]	gata2a	GATA2	2624	-1.19943	0.716086	0.961433	2.79189	0.0172439	0.94415
ENSONIG00000016456	ENSG00000125730	complement component 3 [Source:HGNC Symbol;Acc:HGNC:1318]	C3 (1 of many)	C3	718	-1.20009	0.45719	0.884093	3.98242	0.0138758	0.833041
ENSONIG00000002143	ENSG00000143171	retinoid X receptor, gamma b [Source:ZFIN;Acc:ZDB-GENE-040718-34]	rxrgb	RXRG	6258	-1.20011	0.450668	0.880187	-1.89988	0.0490508	1
ENSONIG00000010867	0	septin 15 [Source:ZFIN;Acc:ZDB-GENE-061103-265]	42248			-1.20038	0.481277	0.893316	3.0628	0.00868622	0.657277
ENSONIG00000004437	ENSG00000243135	UDP glucuronosyltransferase 1 family, polypeptide A1 [Source:ZFIN;Acc:ZDB-GENE-071004-4]	ugt1a1	UGT1A3	54659	-1.20573	0.443149	0.875271	2.9976	0.0403181	1
ENSONIG00000007520	ENSG00000110002	von Willebrand factor A domain containing 5A [Source:HGNC Symbol;Acc:HGNC:6658]	VWA5A (1 of many)	VWA5A	4013	-1.21432	0.616245	0.933956	3.14662	0.00240215	0.29685
ENSONIG00000018273	ENSG00000131482	glucose-6-phosphatase a, catalytic subunit, tandem duplicate 2 [Source:ZFIN;Acc:ZDB-GENE-050309-17]	g6pca.2	G6PC	2538	-1.21842	0.450206	0.879859	5.69919	0.00645619	0.554839
ENSONIG00000017577	ENSG00000132744	aspartoacylase (aminocyclase) 3, tandem duplicate 2 [Source:ZFIN;Acc:ZDB-GENE-040718-37]	acy3.2	ACY3	91703	-1.22751	0.421765	0.865481	-4.60377	0.000710215	0.14559
ENSONIG00000008335	0	matrix Gla protein [Source:ZFIN;Acc:ZDB-GENE-060928-1]	mgp			-1.22932	0.543816	0.915131	-1.98866	0.0498982	1
ENSONIG00000001533	0	0	0			-1.23031	0.712322	0.961433	3.98492	0.00791181	0.617267
ENSONIG00000019314	ENSG00000169994	myosin VIIB [Source:HGNC Symbol;Acc:HGNC:7607]	MYO7B (1 of many)	MYO7B	4648	-1.234	0.586686	0.926979	-5.20833	0.00197757	0.261477
ENSONIG00000009805	ENSG00000186340	thrombospondin 2a [Source:ZFIN;Acc:ZDB-GENE-020708-2]	thbs2a	THBS2	7058	-1.25345	0.64981	0.945299	2.4758	0.00594938	0.532926
ENSONIG00000018545	ENSG00000185052	solute carrier family 24 (sodium/potassium/calcium exchanger), member 3 [Source:ZFIN;Acc:ZDB-GENE-090312-67]	slc24a3	SLC24A3	57419	-1.28005	0.651059	0.945299	-4.18738	0.00118393	0.195772
ENSONIG00000014686	0	solute carrier family 25 (mitochondrial carrier: glutamate), member 22 [Source:ZFIN;Acc:ZDB-GENE-040426-2745]	slc25a22			-1.28841	0.417178	0.864471	1.60132	0.0419321	1
ENSONIG00000008981	ENSG00000079841	regulating synaptic membrane exocytosis 1b [Source:ZFIN;Acc:ZDB-GENE-101223-4]	rims1b	RIMS1	22999	-1.30127	0.249121	0.766319	2.60303	0.00555528	0.511146
ENSONIG00000009706	ENSG00000146910	canopy1 [Source:ZFIN;Acc:ZDB-GENE-060315-3]	cnpy1	CNPY1	285888	-1.30212	0.304345	0.811596	-1.89745	0.00235024	0.294737
ENSONIG00000016152	ENSG00000130203	apolipoprotein Eb [Source:ZFIN;Acc:ZDB-GENE-980526-368]	apoeb	APOE	348	-1.31416	0.453057	0.881678	-2.85403	0.0105156	0.724869
ENSONIG00000005789	ENSG00000204217	bone morphogenetic protein receptor, type II a (serine/threonine kinase) [Source:ZFIN;Acc:ZDB-GENE-070618-1]	bmpr2a	BMPR2	659	-1.31977	0.317475	0.82054	2.11013	0.0176398	0.949307
ENSONIG00000003089	ENSG00000080224	eph receptor A6 [Source:ZFIN;Acc:ZDB-GENE-090311-43]	epha6	EPHA6	285220	-1.32009	0.408996	0.862759	5.26363	0.0153375	0.880499
ENSONIG00000013356	ENSG00000185339	transcobalamin II [Source:ZFIN;Acc:ZDB-GENE-030131-4648]	tcn2	TCN2	6948	-1.3207	0.248448	0.766135	-1.62573	0.037755	1
ENSONIG00000014852	ENSG00000178573	MAF bZIP transcription factor [Source:HGNC Symbol;Acc:HGNC:6776]	MAF (1 of many)	MAF	4094	-1.32992	0.329068	0.826842	3.21265	0.0421462	1
ENSONIG00000021209	ENSG00000189060	H1 histone family, member 0 [Source:ZFIN;Acc:ZDB-GENE-030131-337]	h1f0	H1F0	3005	-1.34057	0.25352	0.770085	-2.13146	0.019638	1
ENSONIG00000003009	0	0	0			-1.34233	0.351295	0.836266	2.84461	0.0478343	1
ENSONIG00000008087	ENSG00000111799	collagen, type XII, alpha 1a [Source:ZFIN;Acc:ZDB-GENE-090728-1]	col12a1a	COL12A1	1303	-1.34444	0.50194	0.899064	4.16308	2.82e-06	0.00238781
ENSONIG00000013029	0	0	0			-1.38672	0.215458	0.737478	4.68011	0.00102535	0.182729
ENSONIG00000007487	ENSG00000142512	0	0	SIGLEC10	89790	-1.40143	0.405866	0.860852	3.3064	0.00900975	0.671961
ENSONIG00000011351	ENSG00000113396	solute carrier family 27 (fatty acid transporter), member 6 [Source:ZFIN;Acc:ZDB-GENE-060825-27]	slc27a6	SLC27A6	28965	-1.43501	0.230891	0.750744	1.78207	0.0125795	0.78298
ENSONIG00000006724	0	0	0			-1.43627	0.511316	0.904341	-2.53017	0.0450572	1
ENSONIG00000011631	0	0	0			-1.44614	0.45905	0.884448	3.03657	0.0165062	0.915471
ENSONIG00000002142	ENSG00000186364	nudix (nucleoside diphosphate linked moiety X)-type motif 17 [Source:ZFIN;Acc:ZDB-GENE-050913-50]	nudt17	NUDT17	200035	-1.47801	0.122316	0.620324	-1.88171	0.0104487	0.724869
ENSONIG00000005310	ENSG00000035862	TIMP metallopeptidase inhibitor 2b [Source:ZFIN;Acc:ZDB-GENE-040426-2655]	timp2b	TIMP2	7077	-1.50377	0.331133	0.828013	3.23648	0.00359294	0.39499
ENSONIG00000010365	ENSG00000011105	tetraspanin 9a [Source:ZFIN;Acc:ZDB-GENE-060503-632]	tspan9a	TSPAN9	10867	-1.51361	0.233422	0.752267	-1.85249	0.033159	1
ENSONIG00000009397	ENSG00000138468	0	0	SENP7	57337	-1.52188	0.049317	0.444644	1.2482	0.236688	1
ENSONIG00000014601	ENSG00000196104	sparc/osteonectin, cwcv and kazal-like domains proteoglycan (testican) 3 [Source:ZFIN;Acc:ZDB-GENE-090311-24]	spock3	SPOCK3	50859	-1.55136	0.114637	0.605918	-3.1268	8.48e-05	0.0341698
ENSONIG00000014558	ENSG00000074319	zgc:123278 [Source:ZFIN;Acc:ZDB-GENE-051127-21]	zgc:123278	TSG101	7251	-1.5568	0.046646	0.435791
ENSONIG00000006264	0	si:ch211-235m3.5 [Source:ZFIN;Acc:ZDB-GENE-131121-233]	si:ch211-235m3.5			-1.56213	0.0405964	0.414707	-1.33195	0.233078	1
ENSONIG00000010465	ENSG00000136051	si:dkey-23p11.2 [Source:ZFIN;Acc:ZDB-GENE-100427-4]	si:dkey-23p11.2	KIAA1033	23325	-1.57735	0.0373956	0.398854	-1.0412	0.845136	1
ENSONIG00000009676	ENSG00000243955	glutathione S-transferase [Source:RefSeq peptide;Acc:NP_001266564]	0	GSTA1	2938	-1.58247	0.246091	0.764703	-1.8615	0.018162	0.960882
ENSONIG00000009745	ENSG00000168234	tetratricopeptide repeat domain 39C [Source:HGNC Symbol;Acc:HGNC:26595]	TTC39C (1 of many)	TTC39C	125488	-1.58426	0.030646	0.363075	1.00092	0.997817	1
ENSONIG00000016770	ENSG00000117139	lysine (K)-specific demethylase 5Bb [Source:ZFIN;Acc:ZDB-GENE-030424-1]	kdm5bb	KDM5B	10765	-1.58809	0.0403647	0.412994	-1.03579	0.845582	1
ENSONIG00000012116	ENSG00000183878	lysine (K)-specific demethylase 6A, like [Source:ZFIN;Acc:ZDB-GENE-070112-2002]	kdm6al	UTY	7404	-1.59318	0.0446421	0.428708	1.01265	0.948999	1
ENSONIG00000009056	ENSG00000187147	ring finger protein 220 [Source:HGNC Symbol;Acc:HGNC:25552]	RNF220 (1 of many)	RNF220	55182	-1.59346	0.047056	0.437403	1.00769	0.97843	1
ENSONIG00000010618	ENSG00000173744	ArfGAP with FG repeats 1b [Source:ZFIN;Acc:ZDB-GENE-040426-1520]	agfg1b	AGFG1	3267	-1.59355	0.0393018	0.40903	1.05772	0.781243	1
ENSONIG00000012640	ENSG00000136868	solute carrier family 31 (copper transporter), member 1 [Source:ZFIN;Acc:ZDB-GENE-040415-3]	slc31a1	SLC31A1	1317	-1.59732	0.0300378	0.360845	1.04981	0.889344	1
ENSONIG00000012321	ENSG00000081277	plakophilin 1 [Source:HGNC Symbol;Acc:HGNC:9023]	PKP1	PKP1	5317	-1.59747	0.049797	0.445898	1.1363	0.69689	1
ENSONIG00000009700	ENSG00000001084	glutamate-cysteine ligase, catalytic subunit [Source:ZFIN;Acc:ZDB-GENE-030131-5056]	gclc	GCLC	2729	-1.61108	0.0499079	0.445898	1.02635	0.896038	1
ENSONIG00000002458	ENSG00000129933	MAU2 sister chromatid cohesion factor [Source:ZFIN;Acc:ZDB-GENE-050522-383]	mau2 (1 of many)	MAU2	23383	-1.61178	0.0336124	0.380129	1.00902	0.959936	1
ENSONIG00000020023	0	splA/ryanodine receptor domain and SOCS box containing 3b [Source:ZFIN;Acc:ZDB-GENE-121226-2]	spsb3b			-1.61362	0.0988897	0.574625	-1.84987	0.00732392	0.599005
ENSONIG00000009510	ENSG00000198408	meningioma expressed antigen 5 (hyaluronidase) [Source:ZFIN;Acc:ZDB-GENE-030131-3208]	mgea5	MGEA5	10724	-1.61373	0.0383952	0.402721	-1.14602	0.433293	1
ENSONIG00000016360	ENSG00000105698	upstream transcription factor 2, c-fos interacting [Source:ZFIN;Acc:ZDB-GENE-030131-8475]	usf2	USF2	7392	-1.61468	0.0245158	0.329248	-1.07059	0.71508	1
ENSONIG00000016680	ENSG00000135457	transcription factor CP2 [Source:ZFIN;Acc:ZDB-GENE-030131-2523]	tfcp2	TFCP2	7024	-1.61752	0.0426702	0.422186	-1.10265	0.581397	1
ENSONIG00000013163	ENSG00000275066	synergin, gamma [Source:ZFIN;Acc:ZDB-GENE-030131-9396]	synrg	SYNRG	11276	-1.61846	0.0243071	0.328755	1.01177	0.946813	1
ENSONIG00000005273	ENSG00000173821	ring finger protein 213 [Source:HGNC Symbol;Acc:HGNC:14539]	RNF213	RNF213	57674	-1.6209	0.0485268	0.441565	1.09697	0.664261	1
ENSONIG00000019822	ENSG00000006453	BAI1-associated protein 2-like 1a [Source:ZFIN;Acc:ZDB-GENE-031201-1]	baiap2l1a	BAIAP2L1	55971	-1.62459	0.0490539	0.443825	-1.10737	0.813435	1
ENSONIG00000009638	ENSG00000117569	polypyrimidine tract binding protein 2a [Source:ZFIN;Acc:ZDB-GENE-050320-141]	ptbp2a	PTBP2	58155	-1.62607	0.0437091	0.42529	1.11064	0.55803	1
ENSONIG00000002599	ENSG00000173692	proteasome 26S subunit, non-ATPase 1 [Source:ZFIN;Acc:ZDB-GENE-040426-810]	psmd1	PSMD1	5707	-1.62642	0.0213844	0.306558	1.00884	0.963851	1
ENSONIG00000009192	ENSG00000108528	solute carrier family 25 (mitochondrial carrier; oxoglutarate carrier), member 11 [Source:ZFIN;Acc:ZDB-GENE-040625-79]	slc25a11	SLC25A11	8402	-1.62648	0.0415061	0.418717	-1.2244	0.334146	1
ENSONIG00000012028	ENSG00000082258	cyclin T2b [Source:ZFIN;Acc:ZDB-GENE-030131-183]	ccnt2b	CCNT2	905	-1.6287	0.0409174	0.415356	1.0099	0.958918	1
ENSONIG00000011833	ENSG00000096063	SRSF protein kinase 1a [Source:ZFIN;Acc:ZDB-GENE-030131-2399]	srpk1a	SRPK1	6732	-1.62937	0.0307003	0.363075	1.08996	0.642735	1
ENSONIG00000014061	ENSG00000147854	ubiquitin like with PHD and ring finger domains 2 [Source:HGNC Symbol;Acc:HGNC:12557]	UHRF2	UHRF2	115426	-1.62942	0.0292013	0.359181	1.15704	0.491117	1
ENSONIG00000011378	ENSG00000009413	REV3-like, polymerase (DNA directed), zeta, catalytic subunit [Source:ZFIN;Acc:ZDB-GENE-050302-55]	rev3l	REV3L	5980	-1.6333	0.0442474	0.427971	1.00904	0.971197	1
ENSONIG00000006942	0	0	0			-1.63342	0.0467624	0.436562	1.21934	0.64323	1
ENSONIG00000003965	ENSG00000114388	NPR2-like, GATOR1 complex subunit [Source:ZFIN;Acc:ZDB-GENE-060825-93]	nprl2	NPRL2	10641	-1.63504	0.0362405	0.394422	-1.12747	0.594343	1
ENSONIG00000001825	ENSG00000130830	membrane protein, palmitoylated 1 [Source:ZFIN;Acc:ZDB-GENE-031113-4]	mpp1	MPP1	4354	-1.63515	0.0403172	0.412994	-1.38041	0.245152	1
ENSONIG00000016564	ENSG00000101017	0	0	CD40	958	-1.63648	0.048721	0.442304	-1.08169	0.785972	1
ENSONIG00000000701	ENSG00000165699	tuberous sclerosis 1a [Source:ZFIN;Acc:ZDB-GENE-030131-9111]	tsc1a	TSC1	7248	-1.63842	0.0309533	0.364579	-1.06408	0.80926	1
ENSONIG00000017112	ENSG00000189233	0	0	NUGGC	389643	-1.64002	0.332189	0.8291	-4.99759	0.000212377	0.0678403
ENSONIG00000002872	ENSG00000141447	oxysterol binding protein-like 1A [Source:ZFIN;Acc:ZDB-GENE-050208-657]	osbpl1a	OSBPL1A	114876	-1.64393	0.0322611	0.372302	-2.05395	0.0552358	1
ENSONIG00000002471	ENSG00000155097	ATPase, H+ transporting, lysosomal, V1 subunit C1b [Source:ZFIN;Acc:ZDB-GENE-041010-104]	atp6v1c1b	ATP6V1C1	528	-1.64849	0.0313852	0.366849	-1.2396	0.248776	1
ENSONIG00000015348	ENSG00000139697	strawberry notch homolog 1 (Drosophila) [Source:HGNC Symbol;Acc:HGNC:22973]	SBNO1	SBNO1	55206	-1.64873	0.0629895	0.481939	1.58619	0.014744	0.857789
ENSONIG00000019346	0	0	0			-1.65274	0.0294048	0.359181	1.16285	0.536186	1
ENSONIG00000016884	ENSG00000168268	5'-nucleotidase domain containing 2 [Source:ZFIN;Acc:ZDB-GENE-060810-17]	nt5dc2	NT5DC2	64943	-1.66002	0.0378863	0.399663	-1.50163	0.058074	1
ENSONIG00000000594	ENSG00000157881	pantothenate kinase 4 [Source:ZFIN;Acc:ZDB-GENE-040426-1592]	pank4	PANK4	55229	-1.66159	0.0230703	0.318654	1.01599	0.951895	1
ENSONIG00000008894	ENSG00000165471	0	0	MBL2	4153	-1.66452	0.286772	0.799529	-2.78097	0.000488985	0.117206
ENSONIG00000014987	ENSG00000135049	ATP/GTP binding protein 1 [Source:ZFIN;Acc:ZDB-GENE-081104-267]	agtpbp1	AGTPBP1	23287	-1.66595	0.0458011	0.431963	-1.01426	0.936938	1
ENSONIG00000006706	ENSG00000183337	BCL6 corepressor [Source:ZFIN;Acc:ZDB-GENE-040408-1]	bcor (1 of many)	BCOR	54880	-1.66697	0.0350638	0.385672	-1.32367	0.3591	1
ENSONIG00000007961	ENSG00000011198	abhydrolase domain containing 5 [Source:HGNC Symbol;Acc:HGNC:21396]	ABHD5 (1 of many)	ABHD5	51099	-1.66824	0.033836	0.381601	1.07443	0.861152	1
ENSONIG00000007264	ENSG00000198198	seizure threshold 2 homolog (mouse) [Source:HGNC Symbol;Acc:HGNC:29040]	SZT2	SZT2	23334	-1.66994	0.04992	0.445898	1.10539	0.63792	1
ENSONIG00000009653	ENSG00000124523	sirtuin 5 [Source:HGNC Symbol;Acc:HGNC:14933]	SIRT5 (1 of many)	SIRT5	23408	-1.67049	0.0293412	0.359181	-1.13116	0.567915	1
ENSONIG00000001615	0	0	0			-1.67077	0.0376074	0.399351	1.16543	0.524901	1
ENSONIG00000017051	ENSG00000172602	Rho family GTPase 1 [Source:ZFIN;Acc:ZDB-GENE-040630-6]	rnd1	RND1	27289	-1.67084	0.0365464	0.39577	1.28748	0.415996	1
ENSONIG00000005845	ENSG00000157450	ring finger protein 111 [Source:ZFIN;Acc:ZDB-GENE-070808-2]	rnf111	RNF111	54778	-1.6724	0.021192	0.305204	-1.11781	0.519531	1
ENSONIG00000014198	ENSG00000164597	component of oligomeric golgi complex 5 [Source:ZFIN;Acc:ZDB-GENE-041210-47]	cog5	COG5	10466	-1.67296	0.0390134	0.407242	1.20461	0.350147	1
ENSONIG00000005221	ENSG00000167972	ATP-binding cassette, sub-family A (ABC1), member 3b [Source:ZFIN;Acc:ZDB-GENE-050517-2]	abca3b	ABCA3	21	-1.6737	0.0257812	0.336668	-1.10348	0.760048	1
ENSONIG00000002774	0	RAB41, member RAS oncogene family [Source:ZFIN;Acc:ZDB-GENE-040426-2686]	rab41			-1.67409	0.0358747	0.392251	1.15513	0.538343	1
ENSONIG00000010535	ENSG00000099994	sushi domain containing 2 [Source:HGNC Symbol;Acc:HGNC:30667]	SUSD2 (1 of many)	SUSD2	56241	-1.6745	0.0488968	0.443025	1.67061	0.0948386	1
ENSONIG00000001465	ENSG00000086289	ependymin related 1 [Source:ZFIN;Acc:ZDB-GENE-040718-113]	epdr1	EPDR1	54749	-1.67468	0.0302472	0.36187	-1.26401	0.542347	1
ENSONIG00000017497	ENSG00000145730	peptidylglycine alpha-amidating monooxygenase [Source:ZFIN;Acc:ZDB-GENE-090313-384]	pam	PAM	5066	-1.6754	0.0474564	0.439227	1.13297	0.692451	1
ENSONIG00000018658	ENSG00000156639	zinc finger, AN1-type domain 3 [Source:ZFIN;Acc:ZDB-GENE-050706-134]	zfand3	ZFAND3	60685	-1.67617	0.0297114	0.359273	-1.42211	0.0568031	1
ENSONIG00000003667	ENSG00000134313	kinase D-interacting substrate 220a [Source:ZFIN;Acc:ZDB-GENE-041014-170]	kidins220a	KIDINS220	57498	-1.67767	0.0289716	0.358725	-1.17141	0.365239	1
ENSONIG00000002462	ENSG00000159461	autocrine motility factor receptor, E3 ubiquitin protein ligase a [Source:ZFIN;Acc:ZDB-GENE-040426-2190]	amfr	AMFR	267	-1.68471	0.0372964	0.398854	-1.21468	0.274405	1
ENSONIG00000015980	ENSG00000100330	myotubularin related protein 3 [Source:ZFIN;Acc:ZDB-GENE-091204-465]	mtmr3	MTMR3	8897	-1.68539	0.0404737	0.413781	1.03413	0.867369	1
ENSONIG00000011107	ENSG00000141084	RAN binding protein 10 [Source:ZFIN;Acc:ZDB-GENE-070705-86]	ranbp10	RANBP10	57610	-1.68759	0.0218303	0.310192	-1.07955	0.670996	1
ENSONIG00000016713	ENSG00000186642	phosphodiesterase 2A [Source:HGNC Symbol;Acc:HGNC:8777]	PDE2A	PDE2A	5138	-1.68849	0.0711928	0.506356	3.34954	0.0191671	0.998403
ENSONIG00000016240	ENSG00000148737	transcription factor 7-like 2 (T-cell specific, HMG-box) [Source:ZFIN;Acc:ZDB-GENE-991110-8]	tcf7l2	TCF7L2	6934	-1.68857	0.0237301	0.324329	-1.03287	0.857085	1
ENSONIG00000020387	ENSG00000137073	ubiquitin associated protein 2a [Source:ZFIN;Acc:ZDB-GENE-070424-16]	ubap2a	UBAP2	55833	-1.69506	0.0192227	0.287891	1.08114	0.660523	1
ENSONIG00000019698	ENSG00000176444	CDC-like kinase 2a [Source:ZFIN;Acc:ZDB-GENE-030131-298]	clk2a	CLK2	1196	-1.69594	0.0379614	0.399663	-1.13328	0.489643	1
ENSONIG00000020036	ENSG00000204228	hydroxysteroid (17-beta) dehydrogenase 8 [Source:ZFIN;Acc:ZDB-GENE-010110-1]	hsd17b8	HSD17B8	7923	-1.69793	0.0451144	0.429252	-1.21269	0.552617	1
ENSONIG00000004271	ENSG00000083937	charged multivesicular body protein 2Ba [Source:ZFIN;Acc:ZDB-GENE-070628-3]	chmp2ba	CHMP2B	25978	-1.70179	0.0296584	0.359273	-1.18495	0.362459	1
ENSONIG00000008114	ENSG00000100897	ddb1 and cul4 associated factor 11 [Source:ZFIN;Acc:ZDB-GENE-050809-116]	dcaf11	DCAF11	80344	-1.7028	0.0239275	0.325647	1.01775	0.922516	1
ENSONIG00000008733	ENSG00000198001	interleukin-1 receptor-associated kinase 4 [Source:ZFIN;Acc:ZDB-GENE-040426-738]	irak4	IRAK4	51135	-1.70467	0.0267814	0.339758	-1.17937	0.521474	1
ENSONIG00000017958	ENSG00000011021	chloride channel 6 [Source:ZFIN;Acc:ZDB-GENE-030131-2056]	clcn6	CLCN6	1185	-1.70671	0.028336	0.353912	-1.30475	0.238406	1
ENSONIG00000017235	ENSG00000217128	folliculin interacting protein 1 [Source:ZFIN;Acc:ZDB-GENE-030131-3586]	fnip1	FNIP1	96459	-1.70791	0.0331647	0.376996	-1.14782	0.607003	1
ENSONIG00000011704	ENSG00000133943	c17h14orf159 homolog (H. sapiens) [Source:ZFIN;Acc:ZDB-GENE-070725-6]	c17h14orf159	C14orf159	80017	-1.71269	0.0331114	0.376722	1.00262	0.989993	1
ENSONIG00000012753	ENSG00000108389	myotubularin related protein 4 [Source:HGNC Symbol;Acc:HGNC:7452]	MTMR4	MTMR4	9110	-1.71335	0.0378723	0.399663	-1.08978	0.61646	1
ENSONIG00000018907	0	interleukin enhancer binding factor 3a [Source:ZFIN;Acc:ZDB-GENE-030131-3151]	ilf3a			-1.71474	0.0243598	0.328755	-1.04748	0.811167	1
ENSONIG00000000091	0	0	0			-1.72221	0.0374785	0.398854	-1.01186	0.946879	1
ENSONIG00000019003	ENSG00000114316	ubiquitin specific peptidase 4 (proto-oncogene) [Source:ZFIN;Acc:ZDB-GENE-041008-187]	usp4	USP4	7375	-1.72706	0.0442831	0.427971	1.31543	0.186153	1
ENSONIG00000006624	ENSG00000213928	interferon regulatory factor 9 [Source:ZFIN;Acc:ZDB-GENE-040912-165]	irf9	IRF9	10379	-1.7283	0.0171099	0.275253	1.38243	0.345564	1
ENSONIG00000015623	ENSG00000144655	cysteine-serine-rich nuclear protein 1a [Source:ZFIN;Acc:ZDB-GENE-070912-475]	csrnp1a	CSRNP1	64651	-1.72837	0.0973147	0.571647	-1.81353	0.0420432	1
ENSONIG00000005070	ENSG00000198561	catenin delta 1 [Source:HGNC Symbol;Acc:HGNC:2515]	CTNND1 (1 of many)	CTNND1	1500	-1.72897	0.0205506	0.300617	-1.16831	0.510427	1
ENSONIG00000009204	ENSG00000078747	itchy E3 ubiquitin protein ligase b [Source:ZFIN;Acc:ZDB-GENE-131024-2]	itchb	ITCH	83737	-1.72957	0.0217212	0.308982	-1.12295	0.523998	1
ENSONIG00000003929	ENSG00000011454	RAB GTPase activating protein 1 [Source:HGNC Symbol;Acc:HGNC:17155]	RABGAP1	RABGAP1	2844	-1.73097	0.0286729	0.356196	-1.09912	0.596496	1
ENSONIG00000003555	ENSG00000168906	methionine adenosyltransferase II, alpha a [Source:ZFIN;Acc:ZDB-GENE-030131-2049]	mat2aa	MAT2A	4144	-1.73254	0.0262915	0.338443	1.12159	0.639342	1
ENSONIG00000014456	ENSG00000114786	aminoacylase 1 [Source:ZFIN;Acc:ZDB-GENE-040426-755]	acy1	ABHD14A-ACY1	100526760	-1.73362	0.0210796	0.304556	1.03163	0.88928	1
ENSONIG00000014519	ENSG00000278299	0	0	TBC1D3C	414060	-1.73784	0.0353382	0.387348	-1.56346	0.1632	1
ENSONIG00000019295	ENSG00000266028	SLIT-ROBO Rho GTPase activating protein 2 [Source:ZFIN;Acc:ZDB-GENE-060915-2]	srgap2	SRGAP2	23380	-1.74098	0.0415721	0.418717	-1.14406	0.664842	1
ENSONIG00000001897	ENSG00000272886	decapping mRNA 1A [Source:ZFIN;Acc:ZDB-GENE-030723-5]	dcp1a	DCP1A	55802	-1.74513	0.0127771	0.236513	1.04014	0.850743	1
ENSONIG00000007388	ENSG00000251184	nucleoporin 188 [Source:ZFIN;Acc:ZDB-GENE-030131-7184]	nup188	0	0	-1.74595	0.0231113	0.318654	1.02204	0.903931	1
ENSONIG00000016394	ENSG00000132002	DnaJ (Hsp40) homolog, subfamily B, member 1b [Source:ZFIN;Acc:ZDB-GENE-030131-5455]	dnajb1b	DNAJB1	3337	-1.74985	0.0265142	0.3387	1.00901	0.962157	1
ENSONIG00000005314	ENSG00000055483	ubiquitin specific peptidase 36 [Source:ZFIN;Acc:ZDB-GENE-030131-5450]	usp36	USP36	57602	-1.75115	0.0415803	0.418717	1.05323	0.801688	1
ENSONIG00000016091	ENSG00000154114	tubulin folding cofactor E-like a [Source:ZFIN;Acc:ZDB-GENE-040426-1719]	tbcela	TBCEL	219899	-1.75283	0.0169009	0.27223	-1.28236	0.260295	1
ENSONIG00000005363	ENSG00000110046	autophagy related 2A [Source:HGNC Symbol;Acc:HGNC:29028]	ATG2A	ATG2A	23130	-1.7532	0.022688	0.316864	-1.05096	0.800258	1
ENSONIG00000018166	ENSG00000161542	phosphoribosyl pyrophosphate synthetase-associated protein 1 [Source:HGNC Symbol;Acc:HGNC:9466]	PRPSAP1 (1 of many)	PRPSAP1	5635	-1.75473	0.0384243	0.402721	-1.09023	0.659381	1
ENSONIG00000014890	ENSG00000004059	ADP ribosylation factor 5 [Source:HGNC Symbol;Acc:HGNC:658]	ARF5 (1 of many)	ARF5	381	-1.75631	0.0315328	0.366849	1.04697	0.794252	1
ENSONIG00000015757	ENSG00000197081	insulin-like growth factor 2 receptor [Source:ZFIN;Acc:ZDB-GENE-041014-300]	igf2r	IGF2R	3482	-1.75757	0.0267641	0.339758	-1.08348	0.689267	1
ENSONIG00000020171	ENSG00000066739	autophagy related 2B [Source:HGNC Symbol;Acc:HGNC:20187]	ATG2B	ATG2B	55102	-1.75798	0.0136924	0.24468	1.02944	0.87729	1
ENSONIG00000016546	ENSG00000135315	0	0	CEP162	22832	-1.7582	0.033342	0.378346	-1.12682	0.541677	1
ENSONIG00000008939	ENSG00000123636	bromodomain adjacent to zinc finger domain 2B [Source:HGNC Symbol;Acc:HGNC:963]	BAZ2B	BAZ2B	29994	-1.76001	0.0209158	0.303209	1.37966	0.0900212	1
ENSONIG00000000450	ENSG00000146411	solute carrier family 2 (facilitated glucose transporter), member 12 [Source:ZFIN;Acc:ZDB-GENE-040426-1513]	slc2a12	SLC2A12	154091	-1.76138	0.035034	0.385672	-1.28433	0.470571	1
ENSONIG00000010441	ENSG00000090661	ceramide synthase 4b [Source:ZFIN;Acc:ZDB-GENE-110719-2]	cers4b	CERS4	79603	-1.76243	0.222525	0.742429	-1.75481	0.0189401	0.989676
ENSONIG00000004734	ENSG00000137411	valyl-tRNA synthetase 2, mitochondrial (putative) [Source:ZFIN;Acc:ZDB-GENE-060503-575]	vars2	VARS2	57176	-1.76439	0.020325	0.299011	1.13034	0.551958	1
ENSONIG00000014028	ENSG00000138756	BMP2 inducible kinase [Source:ZFIN;Acc:ZDB-GENE-041212-72]	bmp2k	BMP2K	55589	-1.76646	0.0319993	0.370939	-1.01065	0.95628	1
ENSONIG00000020606	ENSG00000153879	CCAAT/enhancer binding protein (C/EBP), gamma [Source:ZFIN;Acc:ZDB-GENE-020111-5]	cebpg	CEBPG	1054	-1.77235	0.0284771	0.354302	-1.07454	0.78779	1
ENSONIG00000018041	ENSG00000025708	thymidine phosphorylase [Source:HGNC Symbol;Acc:HGNC:3148]	TYMP	TYMP	1890	-1.7737	0.290251	0.80292	-3.14105	0.0166449	0.915471
ENSONIG00000003257	ENSG00000138308	phospholipase A2, group XIIB [Source:ZFIN;Acc:ZDB-GENE-040426-2771]	pla2g12b	PLA2G12B	84647	-1.77472	0.0348485	0.385672	3.87464	0.040058	1
ENSONIG00000001713	ENSG00000108381	aspartoacylase [Source:ZFIN;Acc:ZDB-GENE-080204-11]	aspa	ASPA	443	-1.77507	0.0496001	0.445331	-1.7023	0.106119	1
ENSONIG00000014319	ENSG00000077721	zgc:55512 [Source:ZFIN;Acc:ZDB-GENE-030131-4195]	zgc:55512	UBE2A	7319	-1.77522	0.0137441	0.245265	-1.18671	0.415626	1
ENSONIG00000013825	ENSG00000155324	GRAM domain containing 3 [Source:HGNC Symbol;Acc:HGNC:24911]	GRAMD3 (1 of many)	GRAMD3	65983	-1.77764	0.0301678	0.361734
ENSONIG00000003781	ENSG00000119041	general transcription factor IIIC, polypeptide 3 [Source:ZFIN;Acc:ZDB-GENE-040914-80]	gtf3c3	GTF3C3	9330	-1.7786	0.0128136	0.236756	1.00694	0.972448	1
ENSONIG00000009377	ENSG00000176476	SAGA complex associated factor 29 [Source:ZFIN;Acc:ZDB-GENE-041010-62]	sgf29	SGF29	112869	-1.77866	0.0450265	0.429167	1.08554	0.709654	1
ENSONIG00000001760	ENSG00000114302	protein kinase, cAMP-dependent, regulatory, type II, alpha A [Source:ZFIN;Acc:ZDB-GENE-030131-1007]	prkar2aa	PRKAR2A	5576	-1.785	0.0231666	0.318654	-1.09192	0.617136	1
ENSONIG00000017962	0	0	0			-1.78602	0.177855	0.698774	-8.67214	0.00100463	0.180941
ENSONIG00000000693	ENSG00000013016	EH-domain containing 3 [Source:ZFIN;Acc:ZDB-GENE-041014-352]	ehd3	EHD3	30845	-1.78911	0.015178	0.259252	-1.03291	0.863019	1
ENSONIG00000003752	ENSG00000163755	Hermansky-Pudlak syndrome 3 [Source:ZFIN;Acc:ZDB-GENE-061110-115]	hps3	HPS3	84343	-1.78936	0.0295673	0.359181	-1.01862	0.949434	1
ENSONIG00000002304	ENSG00000072310	sterol regulatory element binding transcription factor 1 [Source:ZFIN;Acc:ZDB-GENE-090812-3]	srebf1	SREBF1	6720	-1.78995	0.0314041	0.366849	-1.04549	0.804305	1
ENSONIG00000003763	ENSG00000168172	hook microtubule-tethering protein 3 [Source:HGNC Symbol;Acc:HGNC:23576]	HOOK3	HOOK3	84376	-1.79025	0.0498925	0.445898	-1.11981	0.586761	1
ENSONIG00000005445	0	heparan sulfate (glucosamine) 3-O-sulfotransferase 3B1a [Source:ZFIN;Acc:ZDB-GENE-070202-4]	hs3st3b1a			-1.79151	0.0258757	0.336747	-1.02271	0.972885	1
ENSONIG00000015838	ENSG00000188505	NCC receptor 1 like protein [Source:RefSeq peptide;Acc:NP_001266621]	nccrp1	NCCRP1	342897	-1.7922	0.0130416	0.237995	1.11925	0.699479	1
ENSONIG00000002683	ENSG00000129680	MAP7 domain containing 3 [Source:ZFIN;Acc:ZDB-GENE-121129-3]	map7d3	MAP7D3	79649	-1.79945	0.0288618	0.358053	-1.01633	0.927967	1
ENSONIG00000017919	0	zgc:158659 [Source:ZFIN;Acc:ZDB-GENE-070112-492]	zgc:158659			-1.80139	0.0255516	0.334348	1.01983	0.941481	1
ENSONIG00000009411	0	growth regulation by estrogen in breast cancer-like [Source:ZFIN;Acc:ZDB-GENE-030131-4022]	greb1l			-1.80588	0.0459743	0.432084	-1.20818	0.313465	1
ENSONIG00000006273	ENSG00000143367	tuftelin 1a [Source:ZFIN;Acc:ZDB-GENE-061103-184]	tuft1a	TUFT1	7286	-1.80693	0.0147856	0.257998	1.001	0.997376	1
ENSONIG00000016323	ENSG00000006007	glycerophosphodiester phosphodiesterase 1 [Source:ZFIN;Acc:ZDB-GENE-040426-881]	gde1	GDE1	51573	-1.80728	0.0314801	0.366849	-1.06156	0.817866	1
ENSONIG00000001503	ENSG00000103174	N-acetylglucosamine-1-phosphodiester alpha-N-acetylglucosaminidase [Source:ZFIN;Acc:ZDB-GENE-070928-4]	nagpa	NAGPA	51172	-1.81081	0.0185103	0.283023	-1.02648	0.892371	1
ENSONIG00000011473	ENSG00000122678	polymerase (DNA directed), mu [Source:ZFIN;Acc:ZDB-GENE-040426-911]	polm	POLM	27434	-1.81113	0.0420588	0.419878	-1.1483	0.669709	1
ENSONIG00000012977	ENSG00000175309	5-phosphohydroxy-L-lysine phospho-lyase [Source:ZFIN;Acc:ZDB-GENE-051127-33]	phykpl	PHYKPL	85007	-1.81199	0.0495807	0.445331	-1.17846	0.406899	1
ENSONIG00000010299	0	si:dkey-246g23.4 [Source:ZFIN;Acc:ZDB-GENE-050419-234]	si:dkey-246g23.4			-1.8144	0.039891	0.412068	-2.15629	0.325086	1
ENSONIG00000012391	ENSG00000157445	calcium voltage-gated channel auxiliary subunit alpha2delta 3 [Source:HGNC Symbol;Acc:HGNC:15460]	CACNA2D3 (1 of many)	CACNA2D3	55799	-1.81494	0.318929	0.820846	-4.24565	0.0177735	0.949307
ENSONIG00000008885	ENSG00000174915	phosphatidylserine synthase 2 [Source:ZFIN;Acc:ZDB-GENE-130424-2]	ptdss2	PTDSS2	81490	-1.8163	0.0436692	0.425223	-1.31763	0.141919	1
ENSONIG00000007374	ENSG00000107263	Rap guanine nucleotide exchange factor (GEF) 1b [Source:ZFIN;Acc:ZDB-GENE-040426-1001]	rapgef1b	RAPGEF1	2889	-1.81682	0.0304183	0.36187	1.03783	0.859562	1
ENSONIG00000007543	ENSG00000111266	dual specificity phosphatase 16 [Source:ZFIN;Acc:ZDB-GENE-040426-2360]	dusp16	DUSP16	80824	-1.81826	0.0327351	0.375373	1.06682	0.725395	1
ENSONIG00000011056	ENSG00000103089	fatty acid 2-hydroxylase [Source:ZFIN;Acc:ZDB-GENE-031219-4]	fa2h	FA2H	79152	-1.82391	0.0122917	0.232533	1.25618	0.479804	1
ENSONIG00000014066	ENSG00000160213	0	0	CSTB	1476	-1.82649	0.0153849	0.260494	-1.2146	0.508536	1
ENSONIG00000002675	ENSG00000132541	heat-responsive protein 12 [Source:ZFIN;Acc:ZDB-GENE-040718-315]	hrsp12	RIDA	10247	-1.8283	0.0431963	0.423494	-1.29782	0.511242	1
ENSONIG00000012766	ENSG00000164197	0	0	RNF180	285671	-1.82956	0.0307265	0.363075	-1.1875	0.404817	1
ENSONIG00000008216	0	zgc:158387 [Source:ZFIN;Acc:ZDB-GENE-061215-48]	zgc:158387			-1.82979	0.0455238	0.431189	-1.22884	0.401012	1
ENSONIG00000008106	ENSG00000129460	neuroguidin, EIF4E binding protein [Source:ZFIN;Acc:ZDB-GENE-031030-13]	ngdn	NGDN	25983	-1.83101	0.00686071	0.169573	-1.09308	0.620455	1
ENSONIG00000006046	ENSG00000133812	SET binding factor 2 [Source:ZFIN;Acc:ZDB-GENE-030911-10]	sbf2	SBF2	81846	-1.83172	0.0157102	0.264612	1.00204	0.992778	1
ENSONIG00000012123	ENSG00000135503	activin A receptor type 1B [Source:HGNC Symbol;Acc:HGNC:172]	ACVR1B (1 of many)	ACVR1B	91	-1.83728	0.0227286	0.317021	-1.27409	0.423493	1
ENSONIG00000009389	ENSG00000141458	Niemann-Pick disease, type C1 [Source:ZFIN;Acc:ZDB-GENE-030131-3161]	npc1	NPC1	4864	-1.83873	0.031446	0.366849	-1.01364	0.940648	1
ENSONIG00000014818	ENSG00000109046	WD repeat and SOCS box containing 1 [Source:ZFIN;Acc:ZDB-GENE-030131-1946]	wsb1	WSB1	26118	-1.83926	0.0116808	0.226967	1.00859	0.967844	1
ENSONIG00000018516	ENSG00000108175	zinc finger, MIZ-type containing 1a [Source:ZFIN;Acc:ZDB-GENE-080220-27]	zmiz1a	ZMIZ1	57178	-1.83991	0.0451132	0.429252	-1.32482	0.306207	1
ENSONIG00000007023	ENSG00000077150	nuclear factor of kappa light polypeptide gene enhancer in B-cells 2 (p49/p100) [Source:ZFIN;Acc:ZDB-GENE-030131-6701]	nfkb2	NFKB2	4791	-1.84088	0.0417354	0.418717	1.2143	0.360139	1
ENSONIG00000002646	ENSG00000007944	myosin regulatory light chain interacting protein a [Source:ZFIN;Acc:ZDB-GENE-030131-7831]	mylipa	MYLIP	29116	-1.84129	0.0492406	0.444267	-1.23121	0.521017	1
ENSONIG00000016628	ENSG00000060140	si:ch73-206d17.1 [Source:ZFIN;Acc:ZDB-GENE-090313-143]	si:ch73-206d17.1 (1 of many)	STYK1	55359	-1.84193	0.0130128	0.237806
ENSONIG00000012714	ENSG00000122042	ubiquitin-like 3a [Source:ZFIN;Acc:ZDB-GENE-030131-3431]	ubl3a	UBL3	5412	-1.84354	0.00531204	0.146404	-1.21752	0.512573	1
ENSONIG00000004394	ENSG00000222014	RAB6A, member RAS oncogene family [Source:ZFIN;Acc:ZDB-GENE-040426-2849]	rab6a	RAB6C	84084	-1.84527	0.0168843	0.27223	1.08302	0.651705	1
ENSONIG00000012903	ENSG00000010292	non-SMC condensin I complex, subunit D2 [Source:ZFIN;Acc:ZDB-GENE-050506-59]	ncapd2	NCAPD2	9918	-1.84566	0.0473006	0.438414	1.19239	0.322742	1
ENSONIG00000010332	ENSG00000257093	si:ch211-238n5.4 [Source:ZFIN;Acc:ZDB-GENE-050419-80]	si:ch211-238n5.4	KIAA1147	57189	-1.84735	0.0321274	0.371423	-1.18772	0.542049	1
ENSONIG00000001544	0	protein phosphatase 1, catalytic subunit, beta isoform, like [Source:ZFIN;Acc:ZDB-GENE-030131-6529]	ppp1cbl			-1.8532	0.0350628	0.385672	-1.35947	0.136592	1
ENSONIG00000019232	ENSG00000120341	SEC16 homolog B, endoplasmic reticulum export factor [Source:ZFIN;Acc:ZDB-GENE-050208-274]	sec16b	SEC16B	89866	-1.85878	0.0458479	0.432084	-1.10516	0.87001	1
ENSONIG00000007233	ENSG00000188811	NHL repeat containing 3 [Source:HGNC Symbol;Acc:HGNC:33751]	NHLRC3	NHLRC3	387921	-1.85978	0.0181639	0.280997	-1.0476	0.868747	1
ENSONIG00000018374	ENSG00000172671	zinc finger, AN1-type domain 4 [Source:ZFIN;Acc:ZDB-GENE-090312-102]	zfand4	ZFAND4	93550	-1.86132	0.0123227	0.232778	-1.1589	0.434793	1
ENSONIG00000010837	ENSG00000185087	family with sequence similarity 169, member B [Source:ZFIN;Acc:ZDB-GENE-050419-217]	fam169b	FAM169B	283777	-1.86285	0.0158246	0.264654	-1.06218	0.880726	1
ENSONIG00000009076	ENSG00000144815	neurexophilin and PC-esterase domain family, member 3 [Source:ZFIN;Acc:ZDB-GENE-061013-214]	nxpe3 (1 of many)	NXPE3	91775	-1.86339	0.0212155	0.305204	1.01761	0.961034	1
ENSONIG00000008273	0	0	0			-1.86524	0.0476114	0.440031	-1.33407	0.44233	1
ENSONIG00000021137	ENSG00000172216	CCAAT/enhancer binding protein (C/EBP), beta [Source:ZFIN;Acc:ZDB-GENE-020111-3]	cebpb	CEBPB	1051	-1.8668	0.0183826	0.282013	1.10919	0.67665	1
ENSONIG00000002558	ENSG00000005893	lysosomal associated membrane protein 2 [Source:HGNC Symbol;Acc:HGNC:6501]	LAMP2	LAMP2	3920	-1.87079	0.0112697	0.222668	-1.31599	0.127039	1
ENSONIG00000010193	ENSG00000125149	si:dkey-102f14.5 [Source:ZFIN;Acc:ZDB-GENE-060503-705]	si:dkey-102f14.5	C16orf70	80262	-1.87308	0.0126373	0.235429	-1.18898	0.378749	1
ENSONIG00000011258	ENSG00000141664	0	0	ZCCHC2	54877	-1.87396	0.0316177	0.367175	1.13038	0.506198	1
ENSONIG00000009647	ENSG00000081913	PH domain and leucine rich repeat protein phosphatase 1 [Source:HGNC Symbol;Acc:HGNC:20610]	PHLPP1 (1 of many)	PHLPP1	23239	-1.87626	0.0146665	0.256753	-1.17712	0.416054	1
ENSONIG00000006582	ENSG00000162460	transmembrane protein 82 [Source:ZFIN;Acc:ZDB-GENE-131127-584]	tmem82	TMEM82	388595	-1.87643	0.036972	0.397842
ENSONIG00000011196	0	protein kinase, AMP-activated, beta 1 non-catalytic subunit, b [Source:ZFIN;Acc:ZDB-GENE-030131-7172]	prkab1b			-1.878	0.0121768	0.23206	1.05081	0.815746	1
ENSONIG00000018283	ENSG00000135317	sorting nexin 14 [Source:HGNC Symbol;Acc:HGNC:14977]	SNX14 (1 of many)	SNX14	57231	-1.87883	0.146113	0.661868	4.79751	0.00654967	0.5587
ENSONIG00000005930	ENSG00000120549	si:ch211-285f17.1 [Source:ZFIN;Acc:ZDB-GENE-000607-77]	si:ch211-285f17.1	KIAA1217	56243	-1.87947	0.0454071	0.430479	-1.40648	0.198775	1
ENSONIG00000014062	ENSG00000172817	cytochrome P450, family 7, subfamily B, polypeptide 1 [Source:ZFIN;Acc:ZDB-GENE-070912-293]	cyp7b1	CYP7B1	9420	-1.8813	0.0273641	0.34579	-1.30943	0.488515	1
ENSONIG00000018912	ENSG00000011451	0	0	WIZ	58525	-1.88571	0.0248639	0.32999	-1.06531	0.74702	1
ENSONIG00000008131	0	phosphoenolpyruvate carboxykinase 2 (mitochondrial) [Source:ZFIN;Acc:ZDB-GENE-040426-2266]	pck2			-1.8899	0.0101474	0.210486	1.40902	0.29353	1
ENSONIG00000017179	ENSG00000141582	chromobox homolog 4 (Pc class homolog, Drosophila) [Source:ZFIN;Acc:ZDB-GENE-040329-2]	cbx4	CBX4	8535	-1.89304	0.00954599	0.20475	-1.10919	0.746284	1
ENSONIG00000007240	ENSG00000182606	trafficking protein, kinesin binding 1 [Source:ZFIN;Acc:ZDB-GENE-100922-182]	trak1	TRAK1	22906	-1.89453	0.0098976	0.208898	1.02532	0.939997	1
ENSONIG00000021178	0	tripartite motif containing 107 [Source:ZFIN;Acc:ZDB-GENE-110919-5]	trim107			-1.89456	0.0484461	0.441565	-1.21506	0.615601	1
ENSONIG00000017267	0	uncharacterized protein LOC100697538 [Source:RefSeq peptide;Acc:NP_001266615]	0			-1.895	0.0296916	0.359273	1.05629	0.786319	1
ENSONIG00000013885	ENSG00000136856	solute carrier family 2 (facilitated glucose transporter), member 8 [Source:ZFIN;Acc:ZDB-GENE-030829-25]	slc2a8	SLC2A8	29988	-1.8963	0.0258384	0.336734	-1.1753	0.471886	1
ENSONIG00000009176	0	mannose receptor, C type 1b [Source:ZFIN;Acc:ZDB-GENE-070705-13]	mrc1b (1 of many)			-1.89918	0.0421839	0.420275	-2.62787	0.000735807	0.14559
ENSONIG00000001620	ENSG00000188994	zinc finger protein 292b [Source:ZFIN;Acc:ZDB-GENE-030131-9559]	znf292b	ZNF292	23036	-1.90047	0.0059202	0.156521	-1.11446	0.584273	1
ENSONIG00000020212	ENSG00000176978	dipeptidyl-peptidase 7 [Source:ZFIN;Acc:ZDB-GENE-050306-16]	dpp7	DPP7	29952	-1.90296	0.012352	0.232991	-1.17672	0.440642	1
ENSONIG00000007734	ENSG00000149798	zgc:154093 [Source:ZFIN;Acc:ZDB-GENE-061103-517]	zgc:154093	CDC42EP2	10435	-1.90364	0.0107986	0.217784	-1.12469	0.789606	1
ENSONIG00000015477	ENSG00000139116	kinesin family member 21A [Source:ZFIN;Acc:ZDB-GENE-110411-237]	kif21a	KIF21A	55605	-1.9041	0.0248377	0.32999	1.57732	0.137471	1
ENSONIG00000000740	ENSG00000071794	helicase-like transcription factor [Source:ZFIN;Acc:ZDB-GENE-030131-3306]	hltf	HLTF	6596	-1.9088	0.0366446	0.39612	-1.03749	0.855283	1
ENSONIG00000010979	ENSG00000161091	major facilitator superfamily domain containing 12a [Source:ZFIN;Acc:ZDB-GENE-030131-4642]	mfsd12a	MFSD12	126321	-1.91073	0.0417347	0.418717	-1.09759	0.720439	1
ENSONIG00000001244	ENSG00000068137	pleckstrin homology, MyTH4 and FERM domain containing H3 [Source:HGNC Symbol;Acc:HGNC:26105]	PLEKHH3	PLEKHH3	79990	-1.91109	0.00416886	0.12626	-1.02802	0.943837	1
ENSONIG00000002652	ENSG00000008083	jumonji, AT rich interactive domain 2b [Source:ZFIN;Acc:ZDB-GENE-060503-246]	jarid2b	JARID2	3720	-1.91695	0.0182968	0.281848	1.14115	0.536589	1
ENSONIG00000019137	ENSG00000185745	0	0	IFIT1	3434	-1.91738	0.0365647	0.39577	1.37082	0.432239	1
ENSONIG00000014791	ENSG00000158571	6-phosphofructo-2-kinase/fructose-2,6-biphosphatase 1 [Source:HGNC Symbol;Acc:HGNC:8872]	PFKFB1 (1 of many)	PFKFB1	5207	-1.92014	0.030715	0.363075	1.60217	0.359409	1
ENSONIG00000018808	ENSG00000172059	Kruppel-like factor 11a [Source:ZFIN;Acc:ZDB-GENE-030131-3568]	klf11a	KLF11	8462	-1.92038	0.0428456	0.422501	-1.89775	0.0452176	1
ENSONIG00000004133	ENSG00000213930	galactose-1-phosphate uridylyltransferase [Source:ZFIN;Acc:ZDB-GENE-070112-172]	galt	GALT	2592	-1.92205	0.0136214	0.24468	-1.11509	0.722746	1
ENSONIG00000017633	ENSG00000262406	matrix metallopeptidase 13a [Source:ZFIN;Acc:ZDB-GENE-031202-2]	mmp13a (1 of many)	MMP12	4321	-1.92348	0.0492397	0.444267	-1.42981	0.46215	1
ENSONIG00000011995	ENSG00000136010	aldehyde dehydrogenase 1 family, member L2 [Source:ZFIN;Acc:ZDB-GENE-100426-6]	aldh1l2	ALDH1L2	160428	-1.92375	0.0183681	0.282013	1.00612	0.989481	1
ENSONIG00000016150	ENSG00000110244	0	0	APOA4	337	-1.92732	0.0171796	0.27552
ENSONIG00000004082	ENSG00000148158	sorting nexin family member 30 [Source:ZFIN;Acc:ZDB-GENE-050417-330]	snx30	SNX30	401548	-1.92822	0.0057021	0.152373	-1.14926	0.504386	1
ENSONIG00000012778	ENSG00000105516	D site albumin promoter binding protein b [Source:ZFIN;Acc:ZDB-GENE-100922-6]	dbpb	DBP	1628	-1.92929	0.003676	0.117395	-1.27695	0.320335	1
ENSONIG00000014513	ENSG00000138823	microsomal triglyceride transfer protein [Source:ZFIN;Acc:ZDB-GENE-040419-2]	mtp	MTTP	4547	-1.92983	0.0187951	0.285379	1.08512	0.905551	1
ENSONIG00000005099	ENSG00000156603	mediator complex subunit 19a [Source:ZFIN;Acc:ZDB-GENE-060929-232]	med19a	MED19	219541	-1.93264	0.0176491	0.278104	-1.54326	0.0504837	1
ENSONIG00000014896	ENSG00000197969	vacuolar protein sorting 13 homolog A (S. cerevisiae) [Source:ZFIN;Acc:ZDB-GENE-030926-1]	vps13a	VPS13A	23230	-1.93383	0.00508815	0.143658	1.10431	0.574283	1
ENSONIG00000004567	ENSG00000142507	proteasome subunit beta 6 [Source:ZFIN;Acc:ZDB-GENE-990415-216]	psmb6	PSMB6	5694	-1.93406	0.0107877	0.217784	-1.35686	0.125821	1
ENSONIG00000009187	ENSG00000106330	motile sperm domain containing 3 [Source:HGNC Symbol;Acc:HGNC:25078]	MOSPD3	MOSPD3	64598	-1.93533	0.0414874	0.418717	1.22936	0.512987	1
ENSONIG00000013423	ENSG00000084112	slingshot protein phosphatase 1b [Source:ZFIN;Acc:ZDB-GENE-030131-5909]	ssh1b	SSH1	54434	-1.93718	0.0141938	0.250518	1.01048	0.959379	1
ENSONIG00000003764	ENSG00000137942	formin binding protein 1-like [Source:ZFIN;Acc:ZDB-GENE-040801-155]	fnbp1l	FNBP1L	54874	-1.93749	0.00676558	0.168737	-1.20279	0.401683	1
ENSONIG00000004410	ENSG00000121966	chemokine (C-X-C motif) receptor 4a [Source:ZFIN;Acc:ZDB-GENE-020102-1]	cxcr4a	CXCR4	7852	-1.93806	0.0212065	0.305204	-1.70653	0.133979	1
ENSONIG00000002791	ENSG00000173406	Dab, reelin signal transducer, homolog 1a (Drosophila) [Source:ZFIN;Acc:ZDB-GENE-060528-1]	dab1a	DAB1	1600	-1.94007	0.0177814	0.279398	1.07886	0.777757	1
ENSONIG00000009095	ENSG00000003402	CASP8 and FADD-like apoptosis regulator a [Source:ZFIN;Acc:ZDB-GENE-030826-3]	cflara	CFLAR	8837	-1.94056	0.0427839	0.422501	1.4168	0.339471	1
ENSONIG00000020902	ENSG00000219607	0	0	PPP1R3G	648791	-1.94317	0.0136587	0.24468	-1.49749	0.416648	1
ENSONIG00000004346	ENSG00000183054	RAN binding protein 2 [Source:HGNC Symbol;Acc:HGNC:9848]	RANBP2	RGPD6	84220	-1.94448	0.00628816	0.16226	1.03842	0.83153	1
ENSONIG00000012267	ENSG00000115318	lysyl oxidase-like 3b [Source:ZFIN;Acc:ZDB-GENE-030131-8210]	loxl3b	LOXL3	84695	-1.94476	0.0393116	0.40903	-1.2254	0.633379	1
ENSONIG00000012256	ENSG00000071054	mitogen-activated protein kinase kinase kinase kinase 4 [Source:HGNC Symbol;Acc:HGNC:6866]	MAP4K4 (1 of many)	MAP4K4	9448	-1.94479	0.0176536	0.278104	1.21276	0.378402	1
ENSONIG00000002366	ENSG00000185104	Fas (TNFRSF6) associated factor 1 [Source:ZFIN;Acc:ZDB-GENE-040426-2863]	faf1	FAF1	11124	-1.94596	0.00339632	0.113498	-1.10407	0.594232	1
ENSONIG00000012897	ENSG00000106853	0	0	PTGR1	22949	-1.94642	0.0113089	0.223101	-1.97464	0.0787926	1
ENSONIG00000008110	ENSG00000260001	0	0	TGFBR3L	100507588	-1.94766	0.0371015	0.398204	-1.01455	0.971711	1
ENSONIG00000007185	ENSG00000164796	CUB and Sushi multiple domains 3 [Source:HGNC Symbol;Acc:HGNC:19291]	CSMD3 (1 of many)	CSMD3	114788	-1.95227	0.0159592	0.265087	-1.15861	0.664243	1
ENSONIG00000013467	ENSG00000147364	F-box protein 25 [Source:ZFIN;Acc:ZDB-GENE-040801-19]	fbxo25	FBXO25	26260	-1.95339	0.030748	0.363075	-1.15162	0.440665	1
ENSONIG00000001333	ENSG00000187554	toll like receptor 5 [Source:HGNC Symbol;Acc:HGNC:11851]	TLR5	TLR5	7100	-1.95364	0.00767582	0.181126	-1.19067	0.685052	1
ENSONIG00000010331	ENSG00000107438	PDZ and LIM domain 1 (elfin) [Source:ZFIN;Acc:ZDB-GENE-030131-5227]	pdlim1	PDLIM1	9124	-1.95434	0.0152377	0.259252	1.08095	0.707565	1
ENSONIG00000007107	ENSG00000110628	solute carrier family 22, member 18 [Source:ZFIN;Acc:ZDB-GENE-051120-165]	slc22a18	SLC22A18	5002	-1.95466	0.00905927	0.198443	1.10446	0.760444	1
ENSONIG00000017379	0	0	0			-1.95595	0.009054	0.198443	-1.16111	0.806939	1
ENSONIG00000007128	ENSG00000164151	KIAA0947-like (H. sapiens) [Source:ZFIN;Acc:ZDB-GENE-030131-5566]	ice1	ICE1	23379	-1.95598	0.0178146	0.279398	1.17151	0.45233	1
ENSONIG00000016959	0	0	0			-1.95639	0.0100853	0.210282	1.17228	0.732897	1
ENSONIG00000002200	ENSG00000010244	zinc finger protein 207, a [Source:ZFIN;Acc:ZDB-GENE-040426-2273]	znf207a	ZNF207	7756	-1.95648	0.0304317	0.36187	-1.11823	0.607112	1
ENSONIG00000019988	ENSG00000140983	ras homolog family member T2 [Source:ZFIN;Acc:ZDB-GENE-051120-96]	rhot2	RHOT2	89941	-1.95724	0.0164942	0.26802	1.20938	0.334214	1
ENSONIG00000011530	0	0	0			-1.95779	0.0247579	0.329628	-1.26413	0.650702	1
ENSONIG00000017403	ENSG00000196700	zinc finger protein 512B [Source:HGNC Symbol;Acc:HGNC:29212]	ZNF512B	ZNF512B	57473	-1.96119	0.0188896	0.285379	1.03987	0.861196	1
ENSONIG00000008073	ENSG00000104728	Rho guanine nucleotide exchange factor (GEF) 10 [Source:ZFIN;Acc:ZDB-GENE-030131-6210]	arhgef10	ARHGEF10	9639	-1.96309	0.00839137	0.190608	1.0055	0.981212	1
ENSONIG00000009208	ENSG00000198844	Rho guanine nucleotide exchange factor (GEF) 15 [Source:ZFIN;Acc:ZDB-GENE-060526-292]	arhgef15	ARHGEF15	22899	-1.96411	0.0273937	0.345826	-1.05059	0.804471	1
ENSONIG00000006269	ENSG00000130733	Yip1 domain family, member 2 [Source:ZFIN;Acc:ZDB-GENE-040724-124]	yipf2	YIPF2	78992	-1.9684	0.0162431	0.266586	1.09126	0.736627	1
ENSONIG00000014971	ENSG00000079215	solute carrier family 1 (glial high affinity glutamate transporter), member 3a [Source:ZFIN;Acc:ZDB-GENE-030131-2159]	slc1a3a	SLC1A3	6507	-1.97451	0.00788684	0.184341	1.15529	0.595523	1
ENSONIG00000010475	ENSG00000170832	ubiquitin specific peptidase 32 [Source:ZFIN;Acc:ZDB-GENE-100210-5]	usp32	USP32	84669	-1.97565	0.011554	0.22518	1.02414	0.890294	1
ENSONIG00000010217	ENSG00000230522	methyl-CpG binding domain protein 3a [Source:ZFIN;Acc:ZDB-GENE-030131-9077]	mbd3a	MBD3L2	125997	-1.97566	0.0302318	0.36187	-1.16557	0.404641	1
ENSONIG00000015470	ENSG00000163393	solute carrier family 22, member 15 [Source:ZFIN;Acc:ZDB-GENE-070928-5]	slc22a15	SLC22A15	55356	-1.98143	0.00562499	0.151511	1.5916	0.0901431	1
ENSONIG00000008770	ENSG00000147872	perilipin 2 [Source:ZFIN;Acc:ZDB-GENE-050913-12]	plin2	PLIN2	123	-1.9829	0.0264382	0.338699	-1.86327	0.00527264	0.495921
ENSONIG00000012200	ENSG00000115592	protein kinase, AMP-activated, gamma 3a non-catalytic subunit [Source:ZFIN;Acc:ZDB-GENE-091204-419]	prkag3a	PRKAG3	53632	-1.98608	0.0484123	0.441565	-1.41078	0.556851	1
ENSONIG00000020065	ENSG00000150630	vascular endothelial growth factor c [Source:ZFIN;Acc:ZDB-GENE-040303-4]	vegfc	VEGFC	7424	-1.98852	0.0426553	0.422186	-1.41243	0.602308	1
ENSONIG00000018014	ENSG00000183569	serine hydrolase-like [Source:ZFIN;Acc:ZDB-GENE-030131-1368]	serhl (1 of many)	SERHL2	253190	-1.98915	0.0147442	0.257763	1.62456	0.40698	1
ENSONIG00000009335	ENSG00000117155	synovial sarcoma, X breakpoint 2 interacting protein a [Source:ZFIN;Acc:ZDB-GENE-040426-1756]	ssx2ipa	SSX2IP	117178	-1.99174	0.0161246	0.266376	-1.0636	0.727853	1
ENSONIG00000015338	ENSG00000254093	PIN2/TERF1 interacting, telomerase inhibitor 1 [Source:ZFIN;Acc:ZDB-GENE-030515-2]	pinx1	PINX1	54984	-1.99387	0.0374989	0.398854	-1.06171	0.822493	1
ENSONIG00000012225	ENSG00000072080	secreted phosphoprotein 2 [Source:ZFIN;Acc:ZDB-GENE-090313-223]	spp2	SPP2	6694	-1.99409	0.0192503	0.287891
ENSONIG00000001900	ENSG00000163931	transketolase [Source:HGNC Symbol;Acc:HGNC:11834]	TKT (1 of many)	TKT	7086	-1.99505	0.0196153	0.2919	-17.6003	4.41e-06	0.00324972
ENSONIG00000007870	0	0	0			-1.99623	0.0164162	0.267748	-1.78072	0.235766	1
ENSONIG00000017169	ENSG00000178607	endoplasmic reticulum to nucleus signaling 1 [Source:ZFIN;Acc:ZDB-GENE-050522-431]	ern1	ERN1	2081	-1.9974	0.009909	0.208898	1.00947	0.96507	1
ENSONIG00000020239	ENSG00000161638	integrin subunit alpha 5 [Source:HGNC Symbol;Acc:HGNC:6141]	ITGA5 (1 of many)	ITGA5	3678	-1.99845	0.156261	0.671394	-2.00674	0.0113488	0.74471
ENSONIG00000000531	ENSG00000131969	abhydrolase domain containing 12B [Source:HGNC Symbol;Acc:HGNC:19837]	ABHD12B	ABHD12B	145447	-2.0019	0.015415	0.26066	-1.60397	0.169375	1
ENSONIG00000018557	ENSG00000132823	oxidative stress responsive serine-rich 1 [Source:ZFIN;Acc:ZDB-GENE-040426-1325]	oser1	OSER1	51526	-2.00339	0.00143327	0.0670072	-1.07638	0.680207	1
ENSONIG00000000782	ENSG00000128917	delta-like 4 (Drosophila) [Source:ZFIN;Acc:ZDB-GENE-041014-73]	dll4	DLL4	54567	-2.0037	0.0251172	0.330874	-1.3558	0.523752	1
ENSONIG00000003686	ENSG00000169020	ATP synthase, H+ transporting, mitochondrial Fo complex, subunit Ea [Source:ZFIN;Acc:ZDB-GENE-070928-12]	atp5ia	ATP5I	521	-2.00413	0.0162819	0.266586	-1.24918	0.357643	1
ENSONIG00000007679	ENSG00000090013	biliverdin reductase B [Source:ZFIN;Acc:ZDB-GENE-030131-1516]	blvrb	BLVRB	645	-2.00647	0.00512005	0.143919	-1.45591	0.213339	1
ENSONIG00000016673	ENSG00000114127	5'-3' exoribonuclease 1 [Source:ZFIN;Acc:ZDB-GENE-040426-1203]	xrn1	XRN1	54464	-2.0118	0.00633258	0.162857	1.24666	0.405114	1
ENSONIG00000011385	ENSG00000050130	jnk1/mapk8-associated membrane protein [Source:ZFIN;Acc:ZDB-GENE-040718-382]	jkamp	JKAMP	51528	-2.01218	0.0230883	0.318654	-1.13291	0.536198	1
ENSONIG00000015139	ENSG00000182150	ERCC excision repair 6 like 2 [Source:HGNC Symbol;Acc:HGNC:26922]	ERCC6L2	ERCC6L2	375748	-2.01257	0.0453747	0.430479	1.06453	0.75578	1
ENSONIG00000005514	0	furry homolog a (Drosophila) [Source:ZFIN;Acc:ZDB-GENE-060510-4]	frya			-2.01292	0.00245158	0.0935808	-1.38116	0.216341	1
ENSONIG00000005700	ENSG00000198771	0	0	RCSD1	92241	-2.01431	0.0259614	0.336975	-1.38445	0.392858	1
ENSONIG00000017434	ENSG00000155368	diazepam binding inhibitor (GABA receptor modulator, acyl-CoA binding protein) [Source:ZFIN;Acc:ZDB-GENE-040426-1861]	dbi	DBI	1622	-2.01457	0.0150113	0.259252	-1.13663	0.507836	1
ENSONIG00000018322	0	0	0			-2.01505	0.00873534	0.195326
ENSONIG00000002787	ENSG00000162601	Myb-like, SWIRM and MPN domains 1 [Source:ZFIN;Acc:ZDB-GENE-041014-28]	mysm1	MYSM1	114803	-2.01564	0.00227085	0.0890531	-1.01193	0.958423	1
ENSONIG00000012474	ENSG00000120688	WW domain binding protein 4 [Source:HGNC Symbol;Acc:HGNC:12739]	WBP4	WBP4	11193	-2.01831	0.0151853	0.259252	1.01711	0.942094	1
ENSONIG00000018371	ENSG00000077254	ubiquitin specific peptidase 33 [Source:ZFIN;Acc:ZDB-GENE-040426-2323]	usp33	USP33	23032	-2.01847	0.00885113	0.196264	-1.05302	0.767497	1
ENSONIG00000019931	ENSG00000047578	si:dkey-161j23.5 [Source:ZFIN;Acc:ZDB-GENE-091204-373]	si:dkey-161j23.5	KIAA0556	23247	-2.01906	0.0415509	0.418717	1.01876	0.923206	1
ENSONIG00000016130	ENSG00000122008	polymerase (DNA directed) kappa [Source:ZFIN;Acc:ZDB-GENE-060526-137]	polk	POLK	51426	-2.01935	0.0150973	0.259252	1.1069	0.696809	1
ENSONIG00000011968	ENSG00000185950	insulin receptor substrate 2a [Source:ZFIN;Acc:ZDB-GENE-040426-975]	irs2a	IRS2	8660	-2.02083	0.0103721	0.212751	-2.25886	0.0383323	1
ENSONIG00000012373	ENSG00000007350	transketolase b [Source:ZFIN;Acc:ZDB-GENE-030909-13]	tktb	TKTL1	8277	-2.02381	0.00955353	0.20475	-1.01507	0.933936	1
ENSONIG00000011623	ENSG00000221866	plexin A4 [Source:ZFIN;Acc:ZDB-GENE-030131-4663]	plxna4	PLXNA4	91584	-2.02564	0.0295649	0.359181	1.02677	0.9336	1
ENSONIG00000011141	ENSG00000127415	iduronidase, alpha-L- [Source:ZFIN;Acc:ZDB-GENE-060526-29]	idua	IDUA	3425	-2.02567	0.0392644	0.40903	1.01089	0.971508	1
ENSONIG00000012134	ENSG00000139636	limb development membrane protein 1-like [Source:ZFIN;Acc:ZDB-GENE-030131-9906]	lmbr1l	LMBR1L	55716	-2.02718	0.0151607	0.259252	-1.08156	0.753466	1
ENSONIG00000016283	ENSG00000116871	MAP7 domain containing 1a [Source:ZFIN;Acc:ZDB-GENE-060503-22]	map7d1a	MAP7D1	55700	-2.03141	0.00347069	0.114818	-1.36066	0.408637	1
ENSONIG00000001850	ENSG00000157388	calcium channel, voltage-dependent, L type, alpha 1D subunit, b [Source:ZFIN;Acc:ZDB-GENE-040525-3]	cacna1db	CACNA1D	776	-2.03292	0.00785769	0.184264	-1.45606	0.387135	1
ENSONIG00000000371	ENSG00000131389	solute carrier family 6 (neurotransmitter transporter), member 6a [Source:ZFIN;Acc:ZDB-GENE-081104-1]	slc6a6a	SLC6A6	6533	-2.03728	0.0424106	0.420913	1.0276	0.946328	1
ENSONIG00000010312	ENSG00000151090	thyroid hormone receptor beta [Source:ZFIN;Acc:ZDB-GENE-990415-268]	thrb	THRB	7068	-2.03834	0.00258423	0.0964241	1.10023	0.805929	1
ENSONIG00000004625	ENSG00000003436	tissue factor pathway inhibitor a [Source:ZFIN;Acc:ZDB-GENE-030711-1]	tfpia	TFPI	7035	-2.03907	0.0148578	0.258419	-1.25663	0.52162	1
ENSONIG00000006869	ENSG00000034677	ring finger protein 19A, RBR E3 ubiquitin protein ligase [Source:ZFIN;Acc:ZDB-GENE-030131-9414]	rnf19a (1 of many)	RNF19A	25897	-2.03943	0.00188503	0.0788637	1.09348	0.609408	1
ENSONIG00000016484	ENSG00000186448	0	0	ZNF197	10168	-2.04117	0.00572768	0.152373	-1.55577	0.164853	1
ENSONIG00000000375	ENSG00000211751	0	0	TRBC1	0	-2.04474	0.0366585	0.39612	2.7538	0.0189038	0.989676
ENSONIG00000018891	0	nuclear factor, interleukin 3 regulated, member 5 [Source:ZFIN;Acc:ZDB-GENE-030131-7677]	nfil3-5			-2.04945	0.0180702	0.280317	1.09437	0.798022	1
ENSONIG00000010722	ENSG00000107372	zinc finger, AN1-type domain 5a [Source:ZFIN;Acc:ZDB-GENE-040426-1979]	zfand5a	ZFAND5	7763	-2.05019	0.00802509	0.186023	-1.19705	0.339805	1
ENSONIG00000009456	ENSG00000103489	xylosyltransferase I [Source:ZFIN;Acc:ZDB-GENE-111017-2]	xylt1 (1 of many)	XYLT1	64131	-2.05242	0.0254822	0.333778	-1.19786	0.641529	1
ENSONIG00000018001	ENSG00000068354	TBC1 domain family, member 25 [Source:ZFIN;Acc:ZDB-GENE-041111-25]	tbc1d25	TBC1D25	4943	-2.05394	0.00440177	0.13113	-1.04831	0.858697	1
ENSONIG00000007376	ENSG00000152409	junction mediating and regulatory protein, p53 cofactor [Source:HGNC Symbol;Acc:HGNC:28916]	JMY (1 of many)	JMY	133746	-2.05452	0.00814074	0.187557	-1.13203	0.477471	1
ENSONIG00000006540	ENSG00000116786	pleckstrin homology domain containing, family M (with RUN domain) member 2 [Source:ZFIN;Acc:ZDB-GENE-081022-169]	plekhm2	PLEKHM2	23207	-2.05531	0.0148818	0.258419	-1.14026	0.566481	1
ENSONIG00000020279	ENSG00000134108	ADP-ribosylation factor-like 8Bb [Source:ZFIN;Acc:ZDB-GENE-080516-10]	arl8bb	ARL8B	55207	-2.05664	0.00292874	0.104383	-1.22474	0.450343	1
ENSONIG00000013880	ENSG00000154640	B-cell translocation gene 3 [Source:ZFIN;Acc:ZDB-GENE-031113-19]	btg3	BTG3	10950	-2.05822	0.00352496	0.115142	1.05097	0.827884	1
ENSONIG00000017726	ENSG00000197043	annexin A6 [Source:ZFIN;Acc:ZDB-GENE-030707-3]	anxa6	ANXA6	309	-2.06168	0.0193648	0.288838	-1.26551	0.386331	1
ENSONIG00000021256	ENSG00000177606	jun proto-oncogene [Source:ZFIN;Acc:ZDB-GENE-030131-7859]	jun	JUN	3725	-2.062	0.00605464	0.158139	-1.34797	0.350661	1
ENSONIG00000007281	ENSG00000156802	ATPase family, AAA domain containing 2 [Source:ZFIN;Acc:ZDB-GENE-030131-7003]	atad2	ATAD2	29028	-2.06237	0.0121074	0.231159	1.01952	0.913805	1
ENSONIG00000012220	ENSG00000173166	Ras association (RalGDS/AF-6) and pleckstrin homology domains 1b [Source:ZFIN;Acc:ZDB-GENE-090311-54]	raph1b	RAPH1	65059	-2.06589	0.00339804	0.113498	1.16074	0.516953	1
ENSONIG00000012684	ENSG00000138764	cyclin G2 [Source:ZFIN;Acc:ZDB-GENE-021016-1]	ccng2	CCNG2	901	-2.06962	0.0159248	0.265087	-1.28038	0.216557	1
ENSONIG00000004279	ENSG00000175105	0	0	ZNF654	55279	-2.07406	0.00942063	0.202913	1.28259	0.403166	1
ENSONIG00000015677	ENSG00000157456	cyclin B2 [Source:ZFIN;Acc:ZDB-GENE-030429-12]	ccnb2	CCNB2	9133	-2.07899	0.0129415	0.237175	-1.0719	0.75928	1
ENSONIG00000001090	ENSG00000108771	DEXH (Asp-Glu-X-His) box polypeptide 58 [Source:ZFIN;Acc:ZDB-GENE-120612-3]	dhx58	DHX58	79132	-2.07904	0.0469031	0.437243	1.0646	0.838025	1
ENSONIG00000018829	ENSG00000076685	5'-nucleotidase, cytosolic IIb [Source:ZFIN;Acc:ZDB-GENE-061013-522]	nt5c2b	NT5C2	22978	-2.08244	0.00272172	0.0997604	1.18581	0.349604	1
ENSONIG00000005725	ENSG00000087258	guanine nucleotide binding protein (G protein), alpha activating activity polypeptide O, b [Source:ZFIN;Acc:ZDB-GENE-040426-1693]	gnao1b	GNAO1	2775	-2.08465	0.0481639	0.441565	-1.23236	0.268784	1
ENSONIG00000020884	ENSG00000174600	chemokine-like receptor 1 [Source:ZFIN;Acc:ZDB-GENE-060526-126]	cmklr1 (1 of many)	CMKLR1	1240	-2.08621	0.0126562	0.235429	-2.77954	0.00757084	0.60707
ENSONIG00000016719	ENSG00000146966	DENN domain containing 2A [Source:HGNC Symbol;Acc:HGNC:22212]	DENND2A (1 of many)	DENND2A	27147	-2.08683	0.0375407	0.39897	1.13	0.694042	1
ENSONIG00000003270	ENSG00000196151	WD repeat, sterile alpha motif and U-box domain containing 1 [Source:ZFIN;Acc:ZDB-GENE-061110-97]	wdsub1	WDSUB1	151525	-2.09246	0.0136865	0.24468	-1.21335	0.48059	1
ENSONIG00000008439	ENSG00000100417	phosphomannomutase 1 [Source:HGNC Symbol;Acc:HGNC:9114]	PMM1	PMM1	5372	-2.09312	0.0185362	0.283023	-2.59359	0.0445028	1
ENSONIG00000019660	0	carnitine O-acetyltransferase b [Source:ZFIN;Acc:ZDB-GENE-040912-162]	cratb			-2.09461	0.0103674	0.212751	-1.26405	0.251796	1
ENSONIG00000012432	ENSG00000143079	CTTNBP2 N-terminal like b [Source:ZFIN;Acc:ZDB-GENE-040724-65]	cttnbp2nlb	CTTNBP2NL	55917	-2.10036	0.0158385	0.264654	-1.45919	0.338147	1
ENSONIG00000016831	ENSG00000131864	ubiquitin specific peptidase 37 [Source:ZFIN;Acc:ZDB-GENE-061013-802]	usp37	USP29	57663	-2.10072	0.00769313	0.181126	-1.08682	0.669176	1
ENSONIG00000006479	0	carnitine palmitoyltransferase 1Cb [Source:ZFIN;Acc:ZDB-GENE-050417-155]	cpt1cb			-2.10195	0.0302899	0.36187	1.08688	0.80856	1
ENSONIG00000013076	0	retinoid X receptor, alpha a [Source:ZFIN;Acc:ZDB-GENE-070314-2]	rxraa			-2.10802	0.00697226	0.171019	-1.63652	0.3162	1
ENSONIG00000005856	ENSG00000114745	golgi reassembly stacking protein 1a [Source:ZFIN;Acc:ZDB-GENE-030826-23]	gorasp1a	GORASP1	64689	-2.11059	0.00888376	0.196264	-1.28029	0.348664	1
ENSONIG00000012152	ENSG00000154734	ADAM metallopeptidase with thrombospondin type 1 motif 1 [Source:HGNC Symbol;Acc:HGNC:217]	ADAMTS1	ADAMTS1	9510	-2.11075	0.0251026	0.330874	1.20111	0.572702	1
ENSONIG00000003936	ENSG00000177030	DEAF1 transcription factor [Source:ZFIN;Acc:ZDB-GENE-081022-163]	deaf1	DEAF1	10522	-2.11085	0.0417276	0.418717	-1.05106	0.85268	1
ENSONIG00000019127	ENSG00000107798	lipase, gastric [Source:ZFIN;Acc:ZDB-GENE-040426-2737]	lipf	LIPA	3988	-2.11731	0.00179311	0.0766051	-2.28319	0.000545048	0.124698
ENSONIG00000017395	ENSG00000101194	solute carrier family 17 (vesicular nucleotide transporter), member 9b [Source:ZFIN;Acc:ZDB-GENE-040718-380]	slc17a9b	SLC17A9	63910	-2.11795	0.00302344	0.106872	1.06542	0.794047	1
ENSONIG00000001984	ENSG00000186283	torsin family 3, member A [Source:ZFIN;Acc:ZDB-GENE-081104-165]	tor3a	TOR3A	64222	-2.12067	0.0251836	0.330874	-1.04434	0.848968	1
ENSONIG00000006847	ENSG00000137216	transmembrane protein 63B [Source:HGNC Symbol;Acc:HGNC:17735]	TMEM63B (1 of many)	TMEM63B	55362	-2.12177	0.00868408	0.194856	-1.09655	0.66785	1
ENSONIG00000010087	ENSG00000007062	prominin 1 b [Source:ZFIN;Acc:ZDB-GENE-031003-1]	prom1b	PROM1	8842	-2.12231	0.00490769	0.140086	1.07176	0.810129	1
ENSONIG00000006191	0	nuclear factor, erythroid 2-like 1a [Source:ZFIN;Acc:ZDB-GENE-040630-5]	nfe2l1a			-2.12336	0.0103295	0.212555	-1.47033	0.403462	1
ENSONIG00000000875	ENSG00000198894	CLOCK-interacting pacemaker b [Source:ZFIN;Acc:ZDB-GENE-091204-292]	cipcb	CIPC	85457	-2.12457	0.0247191	0.329628	-1.31193	0.160534	1
ENSONIG00000013951	ENSG00000133401	0	0	PDZD2	23037	-2.12587	0.0293563	0.359181	-1.14165	0.652324	1
ENSONIG00000018889	ENSG00000105610	Kruppel-like factor 1 (erythroid) [Source:ZFIN;Acc:ZDB-GENE-980526-55]	klf1	KLF1	10661	-2.12609	0.0328473	0.375373	-1.83137	0.243021	1
ENSONIG00000000438	ENSG00000176171	BCL2/adenovirus E1B interacting protein 4 [Source:ZFIN;Acc:ZDB-GENE-051113-212]	bnip4	BNIP3	664	-2.12989	0.004972	0.141609	-2.32456	0.0337486	1
ENSONIG00000015843	ENSG00000187605	tet methylcytosine dioxygenase 3 [Source:ZFIN;Acc:ZDB-GENE-060526-109]	tet3	TET3	200424	-2.13034	0.0157493	0.264654	-1.17486	0.697431	1
ENSONIG00000014527	ENSG00000089022	mitogen-activated protein kinase-activated protein kinase 5 [Source:ZFIN;Acc:ZDB-GENE-040718-25]	mapkapk5	MAPKAPK5	8550	-2.13433	0.00364497	0.117256	1.07282	0.812825	1
ENSONIG00000019067	ENSG00000181929	protein kinase, AMP-activated, gamma 1 non-catalytic subunit [Source:ZFIN;Acc:ZDB-GENE-040426-2188]	prkag1	PRKAG1	5571	-2.13515	0.00282071	0.101656	-1.02986	0.887389	1
ENSONIG00000005140	ENSG00000163114	pyruvate dehydrogenase (lipoamide) alpha 1a [Source:ZFIN;Acc:ZDB-GENE-040426-2719]	pdha1a (1 of many)	PDHA2	5161	-2.13974	0.00238008	0.0922154	1.01412	0.937295	1
ENSONIG00000021374	0	0	0			-2.14147	0.0396832	0.410909	-2.95472	0.00683575	0.572917
ENSONIG00000010833	ENSG00000188175	HEPACAM family member 2 [Source:ZFIN;Acc:ZDB-GENE-060503-135]	hepacam2	HEPACAM2	253012	-2.14344	0.018525	0.283023	1.20015	0.702337	1
ENSONIG00000007179	ENSG00000163512	5-azacytidine induced 2 [Source:HGNC Symbol;Acc:HGNC:24002]	AZI2	AZI2	64343	-2.14477	0.00715794	0.174056	-1.04263	0.883741	1
ENSONIG00000011223	ENSG00000049323	latent transforming growth factor beta binding protein 1 [Source:ZFIN;Acc:ZDB-GENE-091202-8]	ltbp1	LTBP1	4052	-2.14521	0.0243159	0.328755	-1.01992	0.963943	1
ENSONIG00000005224	ENSG00000054938	chordin-like 2 [Source:ZFIN;Acc:ZDB-GENE-081104-305]	chrdl2	CHRDL2	25884	-2.1456	0.0410631	0.416179	-1.51313	0.382662	1
ENSONIG00000007102	ENSG00000112640	protein phosphatase 2, regulatory subunit B', delta [Source:ZFIN;Acc:ZDB-GENE-040426-2568]	ppp2r5d	PPP2R5D	5528	-2.14581	0.00473033	0.13648	-1.23952	0.229752	1
ENSONIG00000005810	ENSG00000169554	zinc finger E-box binding homeobox 2a [Source:ZFIN;Acc:ZDB-GENE-070912-553]	zeb2a	ZEB2	9839	-2.14607	0.00408656	0.124992	-1.54575	0.185545	1
ENSONIG00000003110	ENSG00000130589	helicase with zinc finger 2 [Source:HGNC Symbol;Acc:HGNC:30021]	HELZ2	HELZ2	85441	-2.14911	0.00896743	0.197342	1.18287	0.683705	1
ENSONIG00000018471	0	acyl-CoA synthetase short-chain family member 2 like [Source:ZFIN;Acc:ZDB-GENE-130530-723]	acss2l			-2.14923	0.0378622	0.399663	1.286	0.588415	1
ENSONIG00000002543	ENSG00000156471	phosphatidylserine synthase 1b [Source:ZFIN;Acc:ZDB-GENE-081031-18]	ptdss1b	PTDSS1	9791	-2.15125	0.0171907	0.27552	-1.07162	0.783137	1
ENSONIG00000005636	ENSG00000184916	jagged 2b [Source:ZFIN;Acc:ZDB-GENE-011128-3]	jag2b	JAG2	3714	-2.15473	0.0124072	0.233349	-1.36621	0.341312	1
ENSONIG00000012194	ENSG00000115415	signal transducer and activator of transcription 1a [Source:ZFIN;Acc:ZDB-GENE-980526-499]	stat1a	STAT1	6772	-2.15622	0.0107154	0.217717	1.02461	0.889336	1
ENSONIG00000015159	ENSG00000128886	0	0	ELL3	80237	-2.15894	0.0267436	0.339758	-1.28803	0.248785	1
ENSONIG00000006235	0	0	0			-2.16061	0.00927305	0.202096	-2.33441	0.0243946	1
ENSONIG00000008450	ENSG00000100307	chromobox homolog 7a [Source:ZFIN;Acc:ZDB-GENE-050417-400]	cbx7a	CBX7	23492	-2.16081	0.0109831	0.220038	-1.52747	0.228646	1
ENSONIG00000020229	ENSG00000188986	negative elongation factor complex member B [Source:ZFIN;Acc:ZDB-GENE-040426-765]	nelfb	NELFB	25920	-2.1614	0.0132638	0.240688	1.02797	0.887962	1
ENSONIG00000000264	ENSG00000119946	cyclin and CBS domain divalent metal cation transport mediator 1 [Source:HGNC Symbol;Acc:HGNC:102]	CNNM1 (1 of many)	CNNM1	26507	-2.16209	0.00982927	0.208581	1.04667	0.954306	1
ENSONIG00000007671	0	RAD23 homolog A, nucleotide excision repair protein b [Source:ZFIN;Acc:ZDB-GENE-051113-160]	rad23ab			-2.16736	0.0208289	0.302629	-1.24806	0.595213	1
ENSONIG00000017270	0	ubiquitin-conjugating enzyme E2B (RAD6 homolog) [Source:ZFIN;Acc:ZDB-GENE-040718-247]	ube2b			-2.16968	0.00572785	0.152373	1.02758	0.889583	1
ENSONIG00000015198	0	si:ch211-284o19.8 [Source:ZFIN;Acc:ZDB-GENE-070912-289]	si:ch211-284o19.8			-2.1697	0.0290357	0.359045	1.29246	0.428739	1
ENSONIG00000020161	ENSG00000198894	CLOCK-interacting pacemaker a [Source:ZFIN;Acc:ZDB-GENE-120928-5]	cipca	CIPC	85457	-2.17369	0.00536407	0.146625	-1.14542	0.684505	1
ENSONIG00000012371	ENSG00000168924	leucine zipper-EF-hand containing transmembrane protein 1 [Source:ZFIN;Acc:ZDB-GENE-050522-154]	letm1	LETM1	3954	-2.17494	0.0147976	0.257998	1.04405	0.811947	1
ENSONIG00000018316	0	connexin 28.9 [Source:ZFIN;Acc:ZDB-GENE-041114-200]	cx28.9			-2.17615	0.00162949	0.0728689	-1.27777	0.413055	1
ENSONIG00000001349	ENSG00000164877	0	0	MICALL2	79778	-2.18001	0.0102602	0.212184	-1.24793	0.638841	1
ENSONIG00000018687	ENSG00000162772	activating transcription factor 3 [Source:ZFIN;Acc:ZDB-GENE-040426-728]	atf3	ATF3	467	-2.18282	0.0262821	0.338443	-2.69208	0.0218593	1
ENSONIG00000010226	ENSG00000167658	eukaryotic translation elongation factor 2b [Source:ZFIN;Acc:ZDB-GENE-030131-5128]	eef2b	EEF2	1938	-2.18586	0.0493513	0.444644	1.01265	0.963151	1
ENSONIG00000011790	ENSG00000119138	Kruppel-like factor 9 [Source:ZFIN;Acc:ZDB-GENE-060526-244]	klf9	KLF9	687	-2.18895	0.0364858	0.395579	-1.27086	0.604491	1
ENSONIG00000010409	ENSG00000105939	poly (ADP-ribose) polymerase family, member 12a [Source:ZFIN;Acc:ZDB-GENE-050419-6]	parp12a	ZC3HAV1	56829	-2.19105	0.0162217	0.266586	1.32176	0.281122	1
ENSONIG00000005460	ENSG00000174851	Yip1 interacting factor homolog A (S. cerevisiae) [Source:ZFIN;Acc:ZDB-GENE-030131-6922]	yif1a	YIF1A	10897	-2.1911	0.00373081	0.118559	-1.07273	0.71422	1
ENSONIG00000016401	0	0	0			-2.20204	0.0105524	0.215422	1.06185	0.836049	1
ENSONIG00000016182	ENSG00000010803	sex comb on midleg homolog 1 (Drosophila) [Source:HGNC Symbol;Acc:HGNC:19003]	SCMH1	SCMH1	22955	-2.20271	0.000836423	0.0483925	-1.0872	0.671727	1
ENSONIG00000006809	ENSG00000144791	LIM domains containing 1 [Source:HGNC Symbol;Acc:HGNC:6612]	LIMD1	LIMD1	8994	-2.20348	0.0172685	0.275697	-1.10209	0.575703	1
ENSONIG00000002500	ENSG00000181085	mitogen-activated protein kinase 15 [Source:ZFIN;Acc:ZDB-GENE-050522-307]	mapk15	MAPK15	225689	-2.20444	0.00306508	0.10717	1.05446	0.78701	1
ENSONIG00000003287	ENSG00000054219	lymphocyte antigen 75 [Source:ZFIN;Acc:ZDB-GENE-050309-166]	ly75	LY75	4065	-2.20674	0.0143171	0.251318	-1.29465	0.39654	1
ENSONIG00000008845	0	0	0			-2.20694	0.0069333	0.170713	-1.11813	0.669533	1
ENSONIG00000014084	ENSG00000214491	si:ch211-89f7.1 [Source:ZFIN;Acc:ZDB-GENE-060526-180]	si:ch211-89f7.1	SEC14L6	730005	-2.20993	0.0241558	0.328061	-2.00918	0.0233168	1
ENSONIG00000012929	ENSG00000165240	ATPase, Cu++ transporting, alpha polypeptide [Source:ZFIN;Acc:ZDB-GENE-060825-45]	atp7a	ATP7A	538	-2.21102	0.00177672	0.0764578	-1.05086	0.801789	1
ENSONIG00000005018	ENSG00000138646	0	0	HERC5	51191	-2.2195	0.0223167	0.313992	1.30385	0.278955	1
ENSONIG00000001532	ENSG00000185619	polycomb group ring finger 3 [Source:HGNC Symbol;Acc:HGNC:10066]	PCGF3	PCGF3	10336	-2.22051	0.0152495	0.259252	-1.17584	0.652198	1
ENSONIG00000009794	ENSG00000135750	potassium channel, subfamily K, member 1b [Source:ZFIN;Acc:ZDB-GENE-090312-78]	kcnk1b	KCNK1	3775	-2.2207	0.00229363	0.0894029	1.66249	0.11236	1
ENSONIG00000009010	ENSG00000161405	IKAROS family zinc finger 3 [Source:HGNC Symbol;Acc:HGNC:13178]	IKZF3	IKZF3	22806	-2.22108	0.0339577	0.382306	-1.05738	0.858685	1
ENSONIG00000011474	ENSG00000106348	IMP (inosine 5'-monophosphate) dehydrogenase 1b [Source:ZFIN;Acc:ZDB-GENE-030219-206]	impdh1b	IMPDH1	3614	-2.22321	0.0107525	0.217784	-1.17362	0.359108	1
ENSONIG00000002328	0	0	0			-2.22411	0.0403032	0.412994	-1.92186	0.104288	1
ENSONIG00000013424	ENSG00000111962	uronyl 2-sulfotransferase [Source:HGNC Symbol;Acc:HGNC:17223]	UST	UST	10090	-2.22552	0.0416953	0.418717	-1.31934	0.561858	1
ENSONIG00000014372	ENSG00000124074	enkurin domain containing 1 [Source:HGNC Symbol;Acc:HGNC:25246]	ENKD1	ENKD1	84080	-2.2261	0.0383647	0.402721	-1.09276	0.647828	1
ENSONIG00000017571	ENSG00000243056	eukaryotic translation initiation factor 4E binding protein 3, like [Source:ZFIN;Acc:ZDB-GENE-030826-26]	eif4ebp3l	EIF4EBP3	8637	-2.23242	0.000700958	0.0428317	-1.57059	0.050769	1
ENSONIG00000000241	ENSG00000173193	0	0	PARP14	54625	-2.23245	0.0149819	0.259252	-1.168	0.652066	1
ENSONIG00000017496	ENSG00000185900	protein-O-mannose kinase [Source:ZFIN;Acc:ZDB-GENE-041114-119]	pomk	POMK	84197	-2.23349	0.00862275	0.194155	-1.57686	0.314026	1
ENSONIG00000015942	ENSG00000143942	ChaC, cation transport regulator homolog 2 (E. coli) [Source:ZFIN;Acc:ZDB-GENE-050706-146]	chac2	CHAC2	494143	-2.23399	0.0371291	0.398204	1.15564	0.56122	1
ENSONIG00000007159	ENSG00000134569	LDL receptor related protein 4 [Source:HGNC Symbol;Acc:HGNC:6696]	LRP4	LRP4	4038	-2.2362	0.000787483	0.0461823	-1.1086	0.623218	1
ENSONIG00000020030	ENSG00000103326	calpain 15 [Source:HGNC Symbol;Acc:HGNC:11182]	CAPN15	CAPN15	6650	-2.23699	0.00523258	0.145962	-1.04423	0.814448	1
ENSONIG00000008041	ENSG00000187266	erythropoietin receptor [Source:ZFIN;Acc:ZDB-GENE-071116-1]	epor	EPOR	2057	-2.23778	0.0119851	0.230441	-1.15034	0.804185	1
ENSONIG00000009876	ENSG00000139163	ethanolamine kinase 1 [Source:ZFIN;Acc:ZDB-GENE-030328-21]	etnk1	ETNK1	55500	-2.24244	0.000535445	0.0357944	1.19762	0.316007	1
ENSONIG00000013034	0	0	0			-2.24482	0.00879624	0.195936	-1.00109	0.997966	1
ENSONIG00000008355	ENSG00000085491	solute carrier family 25 (mitochondrial carrier; phosphate carrier), member 24 [Source:ZFIN;Acc:ZDB-GENE-040912-183]	slc25a24	SLC25A24	29957	-2.24725	0.00702704	0.172036	-1.15042	0.610415	1
ENSONIG00000021240	0	connexin 32.3 [Source:ZFIN;Acc:ZDB-GENE-030131-1337]	cx32.3			-2.24889	0.00265016	0.098254	-1.13096	0.610168	1
ENSONIG00000006529	ENSG00000142632	Rho guanine nucleotide exchange factor (GEF) 19 [Source:ZFIN;Acc:ZDB-GENE-090313-243]	arhgef19	ARHGEF19	128272	-2.24905	0.0151556	0.259252	-1.27489	0.376874	1
ENSONIG00000011877	ENSG00000152556	phosphofructokinase, muscle a [Source:ZFIN;Acc:ZDB-GENE-040912-135]	pfkma	PFKM	5213	-2.24909	0.0139386	0.247719	-1.06055	0.760886	1
ENSONIG00000011832	ENSG00000197753	lipoma HMGIC fusion partner-like 5b [Source:ZFIN;Acc:ZDB-GENE-080220-51]	lhfpl5b	LHFPL5	222662	-2.25073	0.00252284	0.0954535	1.12376	0.726971	1
ENSONIG00000019076	ENSG00000162881	0	0	OXER1	165140	-2.25357	0.0245023	0.329248	-1.18737	0.739606	1
ENSONIG00000018498	ENSG00000166135	hypoxia inducible factor 1, alpha subunit inhibitor [Source:ZFIN;Acc:ZDB-GENE-030826-19]	hif1an	HIF1AN	55662	-2.26008	0.0100185	0.209835	-1.17764	0.624171	1
ENSONIG00000015488	ENSG00000112379	ARFGEF family member 3 [Source:ZFIN;Acc:ZDB-GENE-081107-37]	arfgef3	ARFGEF3	57221	-2.26123	0.0162717	0.266586	-1.14276	0.629927	1
ENSONIG00000012745	ENSG00000105643	arrestin domain containing 2 [Source:ZFIN;Acc:ZDB-GENE-030131-7146]	arrdc2	ARRDC2	27106	-2.26789	0.00335879	0.112852	-1.59492	0.129908	1
ENSONIG00000005609	ENSG00000166454	ATM interactor [Source:ZFIN;Acc:ZDB-GENE-030616-220]	atmin	ATMIN	23300	-2.27088	0.00355189	0.115142	-1.14204	0.478864	1
ENSONIG00000008688	ENSG00000182568	SATB homeobox 1 [Source:HGNC Symbol;Acc:HGNC:10541]	SATB1	SATB1	6304	-2.27614	0.0394917	0.410131	1.00823	0.978735	1
ENSONIG00000020506	ENSG00000143384	0	0	MCL1	4170	-2.27886	0.0108593	0.218235	-1.2458	0.586983	1
ENSONIG00000010432	ENSG00000114120	solute carrier family 25 (pyrimidine nucleotide carrier ), member 36b [Source:ZFIN;Acc:ZDB-GENE-080219-28]	slc25a36b (1 of many)	SLC25A36	55186	-2.27923	0.000272126	0.0238842	1.11788	0.668632	1
ENSONIG00000016485	ENSG00000198182	0	0	ZNF607	84775	-2.28095	0.00247676	0.0942631	-1.54492	0.19882	1
ENSONIG00000015192	ENSG00000107175	cAMP responsive element binding protein 3-like 3 like [Source:ZFIN;Acc:ZDB-GENE-040426-2942]	creb3l3l	CREB3	10488	-2.28189	0.00532865	0.146404	1.05989	0.805089	1
ENSONIG00000004771	ENSG00000105656	elongation factor RNA polymerase II [Source:ZFIN;Acc:ZDB-GENE-030131-3946]	ell	ELL	8178	-2.28693	0.00379136	0.118784	-1.11915	0.616229	1
ENSONIG00000002460	ENSG00000009790	0	0	TRAF3IP3	80342	-2.29098	0.0286845	0.356196	2.09075	0.0659582	1
ENSONIG00000009248	ENSG00000179094	period circadian clock 1a [Source:ZFIN;Acc:ZDB-GENE-011220-1]	per1a	PER1	5187	-2.29492	0.0100887	0.210282	-2.12804	0.00874398	0.657277
ENSONIG00000003022	ENSG00000072201	ligand of numb-protein X 1 [Source:ZFIN;Acc:ZDB-GENE-030131-9439]	lnx1	LNX1	84708	-2.29678	0.0439051	0.426876	-1.0243	0.956235	1
ENSONIG00000002480	ENSG00000155096	antizyme inhibitor 1b [Source:ZFIN;Acc:ZDB-GENE-030121-1]	azin1b	AZIN1	51582	-2.29874	0.00430285	0.128922	1.04929	0.79015	1
ENSONIG00000018700	ENSG00000174032	solute carrier family 25 member 30 [Source:HGNC Symbol;Acc:HGNC:27371]	SLC25A30	SLC25A30	253512	-2.30197	0.0108445	0.218235	-1.39244	0.135735	1
ENSONIG00000003611	ENSG00000085719	copine III [Source:ZFIN;Acc:ZDB-GENE-040426-763]	cpne3 (1 of many)	CPNE3	8895	-2.30446	0.0191777	0.287891	-1.08335	0.751066	1
ENSONIG00000015679	ENSG00000064012	caspase 8, apoptosis-related cysteine peptidase [Source:ZFIN;Acc:ZDB-GENE-000713-1]	casp8	CASP8	841	-2.30449	0.00138618	0.0662389	-1.09909	0.607726	1
ENSONIG00000002634	ENSG00000170323	fatty acid binding protein 11a [Source:ZFIN;Acc:ZDB-GENE-040912-132]	fabp11a	FABP4	2167	-2.30764	0.00442115	0.13113	-7.46365	8.11e-08	0.000257878
ENSONIG00000016179	ENSG00000165644	catechol-O-methyltransferase domain containing 1 [Source:HGNC Symbol;Acc:HGNC:26309]	COMTD1 (1 of many)	COMTD1	118881	-2.31721	0.00405705	0.124629	1.01109	0.974796	1
ENSONIG00000012213	0	0	0			-2.31734	0.017286	0.275697	-1.60868	0.283637	1
ENSONIG00000004216	0	solute carrier family 6 (neurotransmitter transporter), member 13 [Source:ZFIN;Acc:ZDB-GENE-030616-629]	slc6a13			-2.31824	0.00122565	0.0615306	-1.1136	0.716853	1
ENSONIG00000010870	ENSG00000144136	solute carrier family 20, member 1a [Source:ZFIN;Acc:ZDB-GENE-040426-2217]	slc20a1a	SLC20A1	6574	-2.3231	0.0158082	0.264654	-1.01961	0.934721	1
ENSONIG00000004472	ENSG00000074047	GLI family zinc finger 2a [Source:ZFIN;Acc:ZDB-GENE-990706-8]	gli2a (1 of many)	GLI2	2736	-2.32362	0.0450389	0.429167	1.24971	0.573387	1
ENSONIG00000011129	ENSG00000151500	thymocyte nuclear protein 1 [Source:ZFIN;Acc:ZDB-GENE-040426-1585]	thyn1	THYN1	29087	-2.32571	0.0188871	0.285379	1.13498	0.627561	1
ENSONIG00000008866	ENSG00000142871	cysteine-rich, angiogenic inducer, 61 [Source:ZFIN;Acc:ZDB-GENE-040426-3]	cyr61	CYR61	3491	-2.33307	0.0117597	0.227814	1.46258	0.222507	1
ENSONIG00000006584	ENSG00000162241	solute carrier family 25 member 45 [Source:HGNC Symbol;Acc:HGNC:27442]	SLC25A45	SLC25A45	283130	-2.33389	0.0133765	0.242052	-1.07192	0.908384	1
ENSONIG00000003704	ENSG00000172059	Kruppel-like factor 11b [Source:ZFIN;Acc:ZDB-GENE-061103-82]	klf11b	KLF11	8462	-2.33642	0.00147194	0.0678626	-2.55762	0.00206604	0.267009
ENSONIG00000009688	ENSG00000100106	0	0	TRIOBP	11078	-2.34027	0.0498591	0.445898	1.04777	0.796915	1
ENSONIG00000017228	ENSG00000172765	transmembrane and coiled-coil domain family 1 [Source:HGNC Symbol;Acc:HGNC:29116]	TMCC1 (1 of many)	TMCC1	23023	-2.34579	0.000106936	0.0125426	1.13514	0.724869	1
ENSONIG00000016108	ENSG00000173535	hematopoietic death receptor [Source:ZFIN;Acc:ZDB-GENE-030826-5]	hdr	TNFRSF10C	8794	-2.34626	0.0429342	0.422524	1.29898	0.582895	1
ENSONIG00000008777	ENSG00000138382	methyltransferase like 5 [Source:ZFIN;Acc:ZDB-GENE-041010-21]	mettl5	METTL5	29081	-2.35058	0.00740966	0.178062	1.03149	0.93927	1
ENSONIG00000003677	ENSG00000143797	membrane bound O-acyltransferase domain containing 2a [Source:ZFIN;Acc:ZDB-GENE-041210-257]	mboat2a	MBOAT2	129642	-2.35325	0.0487487	0.442304	-1.04063	0.876293	1
ENSONIG00000009496	ENSG00000149294	neural cell adhesion molecule 1a [Source:ZFIN;Acc:ZDB-GENE-990415-31]	ncam1a	NCAM1	4684	-2.35496	0.0421372	0.420134	-1.54431	0.142029	1
ENSONIG00000010398	0	0	0			-2.35568	0.0472278	0.438054
ENSONIG00000018805	0	0	0			-2.35692	0.000448275	0.0317782	1.04028	0.921862	1
ENSONIG00000005092	ENSG00000175197	DNA-damage-inducible transcript 3 [Source:ZFIN;Acc:ZDB-GENE-070410-90]	ddit3	DDIT3	1649	-2.35867	0.00966045	0.206356	-1.05939	0.837584	1
ENSONIG00000015858	ENSG00000075340	adducin 2 (beta) [Source:ZFIN;Acc:ZDB-GENE-080718-4]	add2	ADD2	119	-2.3643	0.0148818	0.258419	-1.38154	0.491759	1
ENSONIG00000011333	ENSG00000062282	diacylglycerol O-acyltransferase 2 [Source:ZFIN;Acc:ZDB-GENE-050913-15]	dgat2	DGAT2	84649	-2.36839	0.0224956	0.315476	-1.47685	0.229212	1
ENSONIG00000009816	ENSG00000133247	suppressor of variegation 4-20 homolog 2 (Drosophila) [Source:ZFIN;Acc:ZDB-GENE-080523-2]	suv420h2	KMT5C	84787	-2.37133	0.0114344	0.223525	1.27125	0.599184	1
ENSONIG00000019208	ENSG00000123374	cyclin-dependent kinase 2 [Source:ZFIN;Acc:ZDB-GENE-040426-2741]	cdk2	CDK2	1017	-2.37173	0.0476601	0.440165	1.10846	0.613587	1
ENSONIG00000000443	ENSG00000175470	protein phosphatase 2, regulatory subunit B, delta [Source:ZFIN;Acc:ZDB-GENE-040426-2086]	ppp2r2d	PPP2R2D	55844	-2.3748	0.00148665	0.0682589	-1.16265	0.409011	1
ENSONIG00000015780	ENSG00000174227	phosphatidylinositol glycan anchor biosynthesis class G [Source:HGNC Symbol;Acc:HGNC:25985]	PIGG	PIGG	54872	-2.37537	0.0410209	0.416078	1.52765	0.249743	1
ENSONIG00000000541	ENSG00000135775	component of oligomeric golgi complex 2 [Source:ZFIN;Acc:ZDB-GENE-040426-2671]	cog2	COG2	22796	-2.37975	0.000416521	0.0306576	-1.00581	0.980879	1
ENSONIG00000009960	ENSG00000162367	T-cell acute lymphocytic leukemia 1 [Source:ZFIN;Acc:ZDB-GENE-980526-501]	tal1	TAL1	6886	-2.3798	0.0264415	0.338699	-1.24537	0.579894	1
ENSONIG00000005881	ENSG00000163746	si:ch73-206p6.1 [Source:ZFIN;Acc:ZDB-GENE-030131-5048]	si:ch73-206p6.1	PLSCR2	57047	-2.38406	0.0433458	0.424526	-1.16403	0.691059	1
ENSONIG00000002129	ENSG00000143337	0	0	TOR1AIP1	26092	-2.38445	0.00271105	0.0997604	1.01895	0.951521	1
ENSONIG00000014973	ENSG00000126882	family with sequence similarity 78, member Ab [Source:ZFIN;Acc:ZDB-GENE-080220-25]	fam78ab	FAM78A	286336	-2.38466	0.0140243	0.248546	1.24268	0.621202	1
ENSONIG00000019356	ENSG00000158825	cytidine deaminase [Source:ZFIN;Acc:ZDB-GENE-040426-1911]	cda	CDA	978	-2.38985	0.0364289	0.395354	-1.01321	0.987553	1
ENSONIG00000017777	0	0	0			-2.39007	0.0499406	0.445898
ENSONIG00000013011	ENSG00000165702	growth factor independent 1B transcription repressor [Source:ZFIN;Acc:ZDB-GENE-091118-129]	gfi1b	GFI1B	8328	-2.39066	0.029165	0.359181	-1.17401	0.731755	1
ENSONIG00000009272	ENSG00000109689	stromal interaction molecule 2b [Source:ZFIN;Acc:ZDB-GENE-120404-3]	stim2b	STIM2	57620	-2.3938	0.0469842	0.437403	1.0046	0.983487	1
ENSONIG00000020374	ENSG00000172086	0	0	KRCC1	51315	-2.39443	0.00670432	0.168614	-1.18765	0.449661	1
ENSONIG00000013445	ENSG00000167037	small G protein signaling modulator 1 [Source:HGNC Symbol;Acc:HGNC:29410]	SGSM1 (1 of many)	SGSM1	129049	-2.40316	0.00779082	0.183091	1.04564	0.871353	1
ENSONIG00000008754	ENSG00000164089	ethanolamine-phosphate phospho-lyase [Source:ZFIN;Acc:ZDB-GENE-040426-1133]	etnppl	ETNPPL	64850	-2.40511	0.0250388	0.330874	1.2999	0.610029	1
ENSONIG00000019164	0	nuclear receptor subfamily 1, group D, member 4b [Source:ZFIN;Acc:ZDB-GENE-080403-6]	nr1d4b			-2.40716	0.0128354	0.236756	-2.68369	0.0411509	1
ENSONIG00000021437	ENSG00000130522	jun D proto-oncogene [Source:ZFIN;Acc:ZDB-GENE-070725-2]	jund	JUND	3727	-2.4074	0.0107614	0.217784	-1.07166	0.797884	1
ENSONIG00000006220	0	0	0			-2.40876	0.0306057	0.363075	-1.05117	0.859353	1
ENSONIG00000005108	ENSG00000183185	gamma-aminobutyric acid (GABA) A receptor, rho 3a [Source:ZFIN;Acc:ZDB-GENE-080722-20]	gabrr3a	GABRR3	200959	-2.40903	0.0126395	0.235429
ENSONIG00000016864	ENSG00000186088	gamma-secretase activating protein [Source:ZFIN;Acc:ZDB-GENE-041210-216]	gsap	GSAP	54103	-2.41372	0.00804533	0.186023	-1.31886	0.285987	1
ENSONIG00000014181	ENSG00000205268	phosphodiesterase 7A [Source:ZFIN;Acc:ZDB-GENE-031222-10]	pde7a	PDE7A	5150	-2.42429	0.00106079	0.0563223	-1.09695	0.750354	1
ENSONIG00000005987	ENSG00000171570	RAB4B, member RAS oncogene family [Source:HGNC Symbol;Acc:HGNC:9782]	RAB4B	RAB4B-EGLN2	0	-2.42538	0.0416536	0.418717	1.42476	0.357058	1
ENSONIG00000007403	ENSG00000136861	0	0	CDK5RAP2	55755	-2.42897	0.00160583	0.0724423	1.15723	0.42736	1
ENSONIG00000017590	ENSG00000101928	motile sperm domain containing 1 [Source:ZFIN;Acc:ZDB-GENE-040426-2691]	mospd1	MOSPD1	56180	-2.42925	0.000264116	0.023664	-1.15626	0.433747	1
ENSONIG00000003860	ENSG00000103429	bifunctional apoptosis regulator [Source:HGNC Symbol;Acc:HGNC:17613]	BFAR	BFAR	51283	-2.42942	0.00161459	0.0725834	1.03352	0.870761	1
ENSONIG00000003358	ENSG00000151014	nocturnin a [Source:ZFIN;Acc:ZDB-GENE-050208-306]	nocta	NOCT	25819	-2.43235	0.000267968	0.0238436	-1.56543	0.0626632	1
ENSONIG00000007795	ENSG00000106070	growth factor receptor-bound protein 10a [Source:ZFIN;Acc:ZDB-GENE-040822-32]	grb10a	GRB10	2887	-2.43412	0.00414193	0.126036	-1.06272	0.90124	1
ENSONIG00000009346	ENSG00000070495	jumonji domain containing 6 [Source:ZFIN;Acc:ZDB-GENE-040426-17]	jmjd6	JMJD6	23210	-2.43571	0.003637	0.117256	1.03215	0.902147	1
ENSONIG00000019378	ENSG00000111424	vitamin D (1,25- dihydroxyvitamin D3) receptor b [Source:ZFIN;Acc:ZDB-GENE-080403-10]	vdrb	VDR	7421	-2.45267	0.0228503	0.31803	-1.10042	0.6571	1
ENSONIG00000009672	ENSG00000155189	1-acylglycerol-3-phosphate O-acyltransferase 5 (lysophosphatidic acid acyltransferase, epsilon) [Source:ZFIN;Acc:ZDB-GENE-060929-914]	agpat5	AGPAT5	55326	-2.4558	0.0013227	0.064888	1.25877	0.358504	1
ENSONIG00000010386	ENSG00000115840	solute carrier family 25 (aspartate/glutamate carrier), member 12 [Source:ZFIN;Acc:ZDB-GENE-031006-11]	slc25a12 (1 of many)	SLC25A12	8604	-2.45641	0.0212427	0.305204	-1.01459	0.935355	1
ENSONIG00000011492	ENSG00000101162	tubulin, beta 1 class VI [Source:ZFIN;Acc:ZDB-GENE-110408-5]	tubb1	TUBB1	81027	-2.45766	0.0142142	0.250535	-1.63866	0.251303	1
ENSONIG00000013334	ENSG00000197965	myelin protein zero-like 1 like [Source:ZFIN;Acc:ZDB-GENE-050417-455]	mpzl1l	MPZL1	9019	-2.46894	0.0284083	0.354302	-1.35799	0.16807	1
ENSONIG00000008383	ENSG00000100147	coiled-coil domain containing 134 [Source:HGNC Symbol;Acc:HGNC:26185]	CCDC134	CCDC134	79879	-2.47755	0.0431931	0.423494	1.7396	0.207248	1
ENSONIG00000012935	ENSG00000139192	TAP binding protein (tapasin)-like [Source:ZFIN;Acc:ZDB-GENE-121003-1]	tapbpl	TAPBPL	55080	-2.48047	0.042411	0.420913	1.35198	0.484904	1
ENSONIG00000020189	ENSG00000119685	tubulin tyrosine ligase-like family, member 5 [Source:ZFIN;Acc:ZDB-GENE-100922-236]	ttll5	TTLL5	23093	-2.48348	0.0428425	0.422501	-1.13547	0.463217	1
ENSONIG00000008730	ENSG00000115840	solute carrier family 25 (aspartate/glutamate carrier), member 12 [Source:ZFIN;Acc:ZDB-GENE-031006-11]	slc25a12 (1 of many)	SLC25A12	8604	-2.48992	0.00668547	0.168469	-1.01851	0.956224	1
ENSONIG00000004273	0	0	0			-2.49006	0.0353963	0.387348	1.04754	0.898348	1
ENSONIG00000018762	0	0	0			-2.49152	0.00169339	0.0745672	-1.13685	0.764034	1
ENSONIG00000006845	ENSG00000162961	dpy-30 histone methyltransferase complex regulatory subunit [Source:ZFIN;Acc:ZDB-GENE-040718-136]	dpy30	DPY30	84661	-2.49217	0.00209146	0.0838012	-1.0721	0.745831	1
ENSONIG00000016924	0	0	0			-2.49372	0.0443821	0.428289	-3.16703	0.0118876	0.762973
ENSONIG00000016072	ENSG00000107779	bone morphogenetic protein receptor, type IAa [Source:ZFIN;Acc:ZDB-GENE-000502-1]	bmpr1aa	BMPR1A	657	-2.49762	0.00305977	0.10717	-1.05772	0.767055	1
ENSONIG00000016902	ENSG00000171735	calmodulin binding transcription activator 1a [Source:ZFIN;Acc:ZDB-GENE-090312-183]	camta1a	CAMTA1	23261	-2.50853	0.0175086	0.276834	-1.13958	0.83249	1
ENSONIG00000010385	ENSG00000059377	thromboxane A synthase 1 (platelet) [Source:ZFIN;Acc:ZDB-GENE-030131-8805]	tbxas1 (1 of many)	TBXAS1	6916	-2.50869	0.000720576	0.0432413	-1.01263	0.960645	1
ENSONIG00000003195	ENSG00000181458	transmembrane protein 45a [Source:ZFIN;Acc:ZDB-GENE-050522-34]	tmem45a	TMEM45A	55076	-2.51085	0.00125912	0.0627224	-2.15166	0.0166548	0.915471
ENSONIG00000012588	ENSG00000167106	family with sequence similarity 102, member Ab [Source:ZFIN;Acc:ZDB-GENE-060929-412]	fam102ab	FAM102A	399665	-2.51443	0.0174886	0.276834	-1.12972	0.794925	1
ENSONIG00000013236	0	plac8 onzin related protein 2 [Source:ZFIN;Acc:ZDB-GENE-050411-41]	ponzr2 (1 of many)			-2.51506	0.0363054	0.394619	-1.09069	0.893324	1
ENSONIG00000000186	ENSG00000156515	hexokinase 1 [Source:ZFIN;Acc:ZDB-GENE-040426-2848]	hk1 (1 of many)	HK1	3098	-2.51614	0.00118177	0.060746	-2.19766	0.016099	0.909458
ENSONIG00000012907	ENSG00000204193	0	0	TXNDC8	255220	-2.5183	0.038228	0.401643
ENSONIG00000008970	ENSG00000197712	family with sequence similarity 114, member A1 [Source:ZFIN;Acc:ZDB-GENE-070410-52]	fam114a1	FAM114A1	92689	-2.51859	0.00936363	0.202701	-1.08651	0.717414	1
ENSONIG00000010575	0	si:dkey-79d12.5 [Source:ZFIN;Acc:ZDB-GENE-131127-429]	si:dkey-79d12.5			-2.52299	0.0230182	0.318649	1.01178	0.966045	1
ENSONIG00000010121	ENSG00000109472	carboxypeptidase E [Source:ZFIN;Acc:ZDB-GENE-090313-68]	cpe	CPE	1363	-2.52687	0.0362567	0.394422	-1.37225	0.349765	1
ENSONIG00000000355	0	protocadherin-related 15a [Source:ZFIN;Acc:ZDB-GENE-030616-3]	pcdh15a			-2.52772	0.0118676	0.229216	1.08639	0.787822	1
ENSONIG00000003645	ENSG00000067082	Kruppel-like factor 6a [Source:ZFIN;Acc:ZDB-GENE-021115-9]	klf6a	KLF6	1316	-2.52864	0.000397403	0.0301605	-1.29821	0.30863	1
ENSONIG00000021140	ENSG00000203618	glycoprotein IX (platelet) [Source:ZFIN;Acc:ZDB-GENE-090313-5]	gp9	GP1BB	2812	-2.53165	0.048336	0.441565
ENSONIG00000008000	ENSG00000110002	von Willebrand factor A domain containing 5A [Source:HGNC Symbol;Acc:HGNC:6658]	VWA5A (1 of many)	VWA5A	4013	-2.54134	0.0372481	0.398854	1.08149	0.873535	1
ENSONIG00000017807	ENSG00000120129	dual specificity phosphatase 1 [Source:ZFIN;Acc:ZDB-GENE-040426-2018]	dusp1	DUSP1	1843	-2.5417	0.0122861	0.232533	-1.06648	0.767405	1
ENSONIG00000015537	0	zgc:113516 [Source:ZFIN;Acc:ZDB-GENE-050320-154]	zgc:113516			-2.54725	0.028451	0.354302
ENSONIG00000008281	ENSG00000171714	anoctamin 5a [Source:ZFIN;Acc:ZDB-GENE-091013-2]	ano5a	ANO5	203859	-2.55012	0.00104824	0.0558858	-1.25765	0.240912	1
ENSONIG00000020732	0	wu:fb55g09 [Source:ZFIN;Acc:ZDB-GENE-030131-1009]	wu:fb55g09			-2.55069	0.000351459	0.0281648	-1.71424	0.0162799	0.912645
ENSONIG00000018834	ENSG00000126822	pleckstrin homology and RhoGEF domain containing G3 [Source:HGNC Symbol;Acc:HGNC:20364]	PLEKHG3 (1 of many)	PLEKHG3	26030	-2.55105	0.0111499	0.222343	1.08267	0.767536	1
ENSONIG00000006495	ENSG00000154217	phosphatidylinositol transfer protein, cytoplasmic 1 [Source:HGNC Symbol;Acc:HGNC:21045]	PITPNC1 (1 of many)	PITPNC1	26207	-2.55271	0.00385825	0.11995	1.01129	0.966688	1
ENSONIG00000017889	ENSG00000186448	0	0	ZNF197	10168	-2.55303	0.0447553	0.428708	-1.69119	0.312816	1
ENSONIG00000000816	ENSG00000161664	ankyrin repeat and SOCS box containing 16 [Source:ZFIN;Acc:ZDB-GENE-031031-3]	asb16	ASB16	92591	-2.5543	0.0183113	0.281848	-1.27891	0.608336	1
ENSONIG00000014740	ENSG00000100767	papilin b, proteoglycan-like sulfated glycoprotein [Source:ZFIN;Acc:ZDB-GENE-030131-6023]	paplnb	PAPLN	89932	-2.55539	0.017378	0.275992	-1.08471	0.851108	1
ENSONIG00000010517	ENSG00000184545	dual specificity phosphatase 8a [Source:ZFIN;Acc:ZDB-GENE-040426-1842]	dusp8a	DUSP8	1850	-2.5593	0.00341321	0.113498	1.28346	0.389862	1
ENSONIG00000010766	ENSG00000179588	zinc finger protein, FOG family member 1 [Source:ZFIN;Acc:ZDB-GENE-050419-238]	zfpm1	ZFPM1	161882	-2.56136	0.000155217	0.0155241	1.01279	0.971238	1
ENSONIG00000003627	ENSG00000135317	sorting nexin 14 [Source:HGNC Symbol;Acc:HGNC:14977]	SNX14 (1 of many)	SNX14	57231	-2.56372	0.00119919	0.0609131	2.29943	0.0382906	1
ENSONIG00000005185	0	0	0			-2.57786	0.000465008	0.0327844	-1.13782	0.607648	1
ENSONIG00000018225	ENSG00000005882	pyruvate dehydrogenase kinase, isozyme 2a [Source:ZFIN;Acc:ZDB-GENE-120910-1]	pdk2a	PDK2	5164	-2.58288	0.00472908	0.13648	-1.81652	0.0240739	1
ENSONIG00000003664	ENSG00000039560	retinoic acid induced 14 [Source:ZFIN;Acc:ZDB-GENE-040718-235]	rai14	RAI14	26064	-2.58579	0.00989277	0.208898	-1.17019	0.399688	1
ENSONIG00000002598	ENSG00000128886	0	0	ELL3	80237	-2.58916	0.00971152	0.207104	-1.4727	0.105522	1
ENSONIG00000005342	0	0	0			-2.5892	0.00136717	0.0656704	-1.23583	0.673333	1
ENSONIG00000000575	ENSG00000163050	aarF domain containing kinase 3 [Source:HGNC Symbol;Acc:HGNC:16812]	ADCK3 (1 of many)	ADCK3	56997	-2.59433	0.000270521	0.0238842	-1.24747	0.318296	1
ENSONIG00000002321	ENSG00000175445	lipoprotein lipase precursor [Source:RefSeq peptide;Acc:NP_001266682]	lpl	LPL	4023	-2.60063	0.00474411	0.13648	-3.40321	3.98e-06	0.00306194
ENSONIG00000004680	ENSG00000143442	0	0	POGZ	23126	-2.60225	0.00208283	0.0837157	-1.139	0.511259	1
ENSONIG00000005752	ENSG00000118094	trehalase (brush-border membrane glycoprotein) [Source:ZFIN;Acc:ZDB-GENE-070912-84]	treh	TREH	11181	-2.60408	0.0246723	0.329628	-1.00311	1	1
ENSONIG00000002184	ENSG00000158578	aminolevulinate, delta-, synthase 2 [Source:ZFIN;Acc:ZDB-GENE-001229-1]	alas2	ALAS2	212	-2.61398	0.00858888	0.19373	-1.44526	0.259578	1
ENSONIG00000010064	ENSG00000114796	kelch-like family member 24a [Source:ZFIN;Acc:ZDB-GENE-061013-572]	klhl24a	KLHL24	54800	-2.62194	0.000904808	0.0516541	-1.16989	0.550795	1
ENSONIG00000010939	ENSG00000143278	0	0	F13B	2165	-2.62512	0.00271689	0.0997604
ENSONIG00000016315	ENSG00000154548	serine/arginine-rich splicing factor 10a [Source:ZFIN;Acc:ZDB-GENE-131121-145]	srsf10a	SRSF12	135295	-2.62607	0.0010711	0.0564052	-1.10275	0.638031	1
ENSONIG00000000990	ENSG00000198807	paired box 9 [Source:ZFIN;Acc:ZDB-GENE-980526-399]	pax9	PAX9	5083	-2.62935	0.00181276	0.077189
ENSONIG00000019676	ENSG00000144642	RNA binding motif single stranded interacting protein 3 [Source:HGNC Symbol;Acc:HGNC:13427]	RBMS3 (1 of many)	RBMS3	27303	-2.62941	0.0364343	0.395354	-1.2424	0.673548	1
ENSONIG00000018017	ENSG00000127324	tetraspanin 8 [Source:HGNC Symbol;Acc:HGNC:11855]	TSPAN8	TSPAN8	7103	-2.63143	0.0491937	0.444267	-1.57274	0.411935	1
ENSONIG00000011179	ENSG00000174928	c18h3orf33 homolog (H. sapiens) [Source:ZFIN;Acc:ZDB-GENE-061121-2]	c18h3orf33	C3orf33	285315	-2.63392	0.022576	0.316102	-1.0315	0.922423	1
ENSONIG00000009206	ENSG00000005961	integrin, alpha 2b [Source:ZFIN;Acc:ZDB-GENE-051031-1]	itga2b	ITGA2B	3674	-2.64144	0.00365345	0.117256	-2.55475	0.0372162	1
ENSONIG00000011859	0	Rho GTPase activating protein 6 [Source:ZFIN;Acc:ZDB-GENE-060616-298]	arhgap6			-2.64313	0.0353055	0.38734	-1.71235	0.14898	1
ENSONIG00000019729	ENSG00000173207	CDC28 protein kinase regulatory subunit 1B [Source:ZFIN;Acc:ZDB-GENE-040801-112]	cks1b	CKS1B	1163	-2.647	0.0235421	0.322371	-1.03907	0.840858	1
ENSONIG00000007041	ENSG00000105516	D site albumin promoter binding protein a [Source:ZFIN;Acc:ZDB-GENE-060503-802]	dbpa	DBP	1628	-2.65052	0.000476133	0.0328866	-1.13299	0.737889	1
ENSONIG00000017566	ENSG00000132661	nuclear transport factor 2-like export factor 2 [Source:ZFIN;Acc:ZDB-GENE-050521-1]	nxt2	NXT1	29107	-2.65346	0.000162058	0.0159608	1.00694	0.97195	1
ENSONIG00000005893	ENSG00000149084	hydroxysteroid (17-beta) dehydrogenase 12b [Source:ZFIN;Acc:ZDB-GENE-030131-1346]	hsd17b12b	HSD17B12	51144	-2.65569	0.00134	0.0651721	-1.19909	0.388815	1
ENSONIG00000011756	ENSG00000177119	anoctamin 6 [Source:ZFIN;Acc:ZDB-GENE-081104-64]	ano6	ANO6	196527	-2.65746	0.00613363	0.159227	-1.09421	0.762586	1
ENSONIG00000009863	ENSG00000066322	ELOVL fatty acid elongase 1a [Source:ZFIN;Acc:ZDB-GENE-041010-66]	elovl1a	ELOVL1	64834	-2.6605	0.0407821	0.41496	1.3826	0.505195	1
ENSONIG00000014642	ENSG00000124140	solute carrier family 12 (potassium/chloride transporter), member 5a [Source:ZFIN;Acc:ZDB-GENE-120927-3]	slc12a5a	SLC12A5	57468	-2.66555	0.0361812	0.394265	1.27135	0.431161	1
ENSONIG00000019031	ENSG00000114268	6-phosphofructo-2-kinase/fructose-2,6-biphosphatase 4b [Source:ZFIN;Acc:ZDB-GENE-031031-4]	pfkfb4b	PFKFB4	5210	-2.66617	0.000292456	0.0248532	-2.05022	0.0253174	1
ENSONIG00000012556	ENSG00000105426	0	0	PTPRS	5802	-2.66722	0.0294889	0.359181	-1.15558	0.559937	1
ENSONIG00000016597	ENSG00000131584	ArfGAP with coiled-coil, ankyrin repeat and PH domains 3a [Source:ZFIN;Acc:ZDB-GENE-030131-1711]	acap3a	ACAP3	116983	-2.66753	0.0408037	0.41496	-1.20847	0.637502	1
ENSONIG00000009750	ENSG00000122787	aldo-keto reductase family 1 member D1 [Source:HGNC Symbol;Acc:HGNC:388]	AKR1D1 (1 of many)	AKR1D1	6718	-2.68564	0.000920112	0.0518975	-1.76275	0.0411856	1
ENSONIG00000013266	ENSG00000164694	fibronectin type III domain containing 1 [Source:ZFIN;Acc:ZDB-GENE-041210-332]	fndc1	FNDC1	84624	-2.68605	0.0219222	0.310813	-1.12719	0.745754	1
ENSONIG00000002882	0	si:ch211-254p10.2 [Source:ZFIN;Acc:ZDB-GENE-100922-17]	si:ch211-254p10.2			-2.68963	0.00591811	0.156521	-1.10071	0.893015	1
ENSONIG00000008980	ENSG00000144278	UDP-N-acetyl-alpha-D-galactosamine:polypeptide N-acetylgalactosaminyltransferase 13 [Source:ZFIN;Acc:ZDB-GENE-091204-444]	galnt13	GALNT13	114805	-2.70105	0.000475407	0.0328866	1.21651	0.400111	1
ENSONIG00000018991	0	0	0			-2.70805	0.0487444	0.442304	1.66329	0.0691401	1
ENSONIG00000001139	ENSG00000090006	latent transforming growth factor beta binding protein 4 [Source:HGNC Symbol;Acc:HGNC:6717]	LTBP4	LTBP4	8425	-2.7138	0.000386702	0.0296978	-1.38706	0.334168	1
ENSONIG00000014677	0	rho-associated, coiled-coil containing protein kinase 2b [Source:ZFIN;Acc:ZDB-GENE-060125-2]	rock2b			-2.71433	0.00353194	0.115142	-1.18694	0.542117	1
ENSONIG00000007697	ENSG00000049759	neural precursor cell expressed, developmentally down-regulated 4-like [Source:ZFIN;Acc:ZDB-GENE-051118-2]	nedd4l	NEDD4L	23327	-2.7168	0.000504491	0.034622	-1.1848	0.388234	1
ENSONIG00000000914	ENSG00000070182	spectrin, beta, erythrocytic [Source:ZFIN;Acc:ZDB-GENE-000906-1]	sptb	SPTB	6710	-2.72886	0.0037762	0.118784	-1.29966	0.455006	1
ENSONIG00000018587	ENSG00000143333	regulator of G-protein signaling 5b [Source:ZFIN;Acc:ZDB-GENE-050417-359]	rgs5b	RGS16	6004	-2.73075	0.0151875	0.259252	-2.55065	0.0969063	1
ENSONIG00000003957	ENSG00000096968	Janus kinase 2a [Source:ZFIN;Acc:ZDB-GENE-980526-481]	jak2a	JAK2	3717	-2.73553	0.000418688	0.0306576	1.14051	0.605609	1
ENSONIG00000006966	ENSG00000198901	protein regulator of cytokinesis 1b [Source:ZFIN;Acc:ZDB-GENE-040426-777]	prc1b	PRC1	9055	-2.74827	0.0179128	0.279795	1.16382	0.456707	1
ENSONIG00000010571	ENSG00000176871	WD repeat and SOCS box containing 2 [Source:ZFIN;Acc:ZDB-GENE-081104-26]	wsb2	WSB2	55884	-2.75547	0.00499823	0.14173	-1.15606	0.44738	1
ENSONIG00000002461	0	0	0			-2.76028	2.49e-05	0.00408796	-2.85574	0.00352916	0.390656
ENSONIG00000007485	ENSG00000012124	0	0	CD22	933	-2.76363	0.0216183	0.307858	3.31283	0.0281109	1
ENSONIG00000011763	ENSG00000147454	solute carrier family 25 (mitochondrial iron transporter), member 37 [Source:ZFIN;Acc:ZDB-GENE-031118-202]	slc25a37	SLC25A37	51312	-2.76682	0.0311473	0.365995	1.4631	0.406912	1
ENSONIG00000003098	ENSG00000113966	ADP-ribosylation factor-like 6 [Source:ZFIN;Acc:ZDB-GENE-041219-2]	arl6	ARL6	84100	-2.77014	0.0328407	0.375373	-1.03313	0.882987	1
ENSONIG00000015435	ENSG00000206557	tripartite motif containing 71, E3 ubiquitin protein ligase [Source:ZFIN;Acc:ZDB-GENE-040128-1]	trim71	TRIM71	131405	-2.77867	0.000998428	0.0545835	-1.44486	0.0863385	1
ENSONIG00000000357	ENSG00000158517	neutrophil cytosolic factor 1 [Source:ZFIN;Acc:ZDB-GENE-031006-6]	ncf1	NCF1	653361	-2.78268	0.00425604	0.128298	1.5786	0.323496	1
ENSONIG00000008993	ENSG00000157827	formin-like 2a [Source:ZFIN;Acc:ZDB-GENE-081105-70]	fmnl2a	FMNL2	114793	-2.78315	0.000378675	0.0295826	1.0173	0.954626	1
ENSONIG00000016942	ENSG00000178445	glycine decarboxylase [Source:HGNC Symbol;Acc:HGNC:4313]	GLDC	GLDC	2731	-2.79616	0.000101404	0.0121665	1.05339	0.865545	1
ENSONIG00000004915	ENSG00000148408	calcium channel, voltage-dependent, N type, alpha 1B subunit, a [Source:ZFIN;Acc:ZDB-GENE-060531-44]	cacna1ba	CACNA1B	774	-2.79678	0.0245268	0.329248	1.09537	0.82207	1
ENSONIG00000000546	ENSG00000158856	dematin actin binding protein [Source:ZFIN;Acc:ZDB-GENE-030131-9438]	dmtn (1 of many)	DMTN	2039	-2.79729	0.0108031	0.217784	1.48612	0.457764	1
ENSONIG00000019118	ENSG00000138182	0	0	KIF20B	9585	-2.7982	0.0417941	0.418981	-1.02763	0.886455	1
ENSONIG00000018790	ENSG00000137959	0	0	IFI44L	10964	-2.7985	0.0076072	0.181023	1.92227	0.245484	1
ENSONIG00000008152	ENSG00000130244	0	0	FAM98C	147965	-2.79955	0.0488868	0.443025	1.08721	0.906303	1
ENSONIG00000005101	ENSG00000149150	solute carrier family 43 (amino acid system L transporter), member 1a [Source:ZFIN;Acc:ZDB-GENE-030131-6327]	slc43a1a	SLC43A1	8501	-2.80073	0.0351342	0.386017	-2.15626	0.222861	1
ENSONIG00000017712	ENSG00000048140	tetraspanin 17 [Source:HGNC Symbol;Acc:HGNC:13594]	TSPAN17	TSPAN17	26262	-2.80135	0.000294725	0.0248532	1.0079	0.967145	1
ENSONIG00000006658	ENSG00000143384	0	0	MCL1	4170	-2.8035	5.29e-05	0.00745286	-1.2891	0.16228	1
ENSONIG00000000059	ENSG00000112742	ttk protein kinase [Source:ZFIN;Acc:ZDB-GENE-030123-1]	ttk	TTK	7272	-2.81732	0.0303522	0.36187	-1.09565	0.616438	1
ENSONIG00000019898	ENSG00000005884	integrin, alpha 3b [Source:ZFIN;Acc:ZDB-GENE-050411-55]	itga3b	ITGA3	3675	-2.81764	0.00315881	0.109149	-1.07007	0.851328	1
ENSONIG00000014617	ENSG00000114120	solute carrier family 25 (pyrimidine nucleotide carrier ), member 36b [Source:ZFIN;Acc:ZDB-GENE-080219-28]	slc25a36b (1 of many)	SLC25A36	55186	-2.81954	0.000276332	0.0239599	1.20652	0.381579	1
ENSONIG00000002619	ENSG00000114315	hairy-related 6 [Source:ZFIN;Acc:ZDB-GENE-980526-144]	her6	HES1	3280	-2.82073	0.00416472	0.12626	-1.46802	0.299268	1
ENSONIG00000015638	ENSG00000100418	desumoylating isopeptidase 1a [Source:ZFIN;Acc:ZDB-GENE-040426-1657]	desi1a	DESI1	27351	-2.82459	0.00768511	0.181126	1.41063	0.453509	1
ENSONIG00000012749	0	0	0			-2.82684	0.00962204	0.205877	1.41779	0.31845	1
ENSONIG00000007251	0	0	0			-2.82746	0.000165707	0.0160725	1.20664	0.5052	1
ENSONIG00000007576	0	poly (ADP-ribose) polymerase family, member 12b [Source:ZFIN;Acc:ZDB-GENE-030131-2617]	parp12b			-2.83317	0.0435696	0.425216	-1.96696	0.315968	1
ENSONIG00000019569	ENSG00000204843	dynactin 1b [Source:ZFIN;Acc:ZDB-GENE-050419-28]	dctn1b	DCTN1	1639	-2.83608	0.0112551	0.222668	-1.3245	0.355105	1
ENSONIG00000006378	ENSG00000164879	carbonic anhydrase [Source:ZFIN;Acc:ZDB-GENE-980526-39]	cahz	CA3	761	-2.83667	0.00745591	0.178141	-1.30586	0.364162	1
ENSONIG00000012900	ENSG00000204193	0	0	TXNDC8	255220	-2.83723	0.0057647	0.153037	-1.86038	0.223137	1
ENSONIG00000013134	ENSG00000185924	reticulon 4 receptor-like 1b [Source:ZFIN;Acc:ZDB-GENE-040310-3]	rtn4rl1b	RTN4RL1	146760	-2.83869	0.0367013	0.396251	1.55183	0.37675	1
ENSONIG00000020105	ENSG00000066629	echinoderm microtubule associated protein like 1 [Source:ZFIN;Acc:ZDB-GENE-060929-156]	eml1	EML1	2009	-2.84642	0.00108059	0.0566738	1.08383	0.783229	1
ENSONIG00000020901	ENSG00000219607	0	0	PPP1R3G	648791	-2.84768	0.000474556	0.0328866	1.10442	0.835405	1
ENSONIG00000008057	0	nuclear factor, interleukin 3 regulated, member 2 [Source:ZFIN;Acc:ZDB-GENE-110929-1]	nfil3-2			-2.85909	0.00194758	0.0798286	1.09946	0.788526	1
ENSONIG00000008513	ENSG00000088387	dedicator of cytokinesis 9 [Source:HGNC Symbol;Acc:HGNC:14132]	DOCK9	DOCK9	23348	-2.86352	0.000705185	0.0428317	1.06119	0.821669	1
ENSONIG00000005442	ENSG00000149212	si:zfos-80g12.1 [Source:ZFIN;Acc:ZDB-GENE-160114-34]	si:zfos-80g12.1	SESN3	143686	-2.87317	0.000143084	0.0149325	-1.13075	0.515432	1
ENSONIG00000001857	ENSG00000092140	G2/M-phase specific E3 ubiquitin protein ligase [Source:ZFIN;Acc:ZDB-GENE-030616-400]	g2e3	G2E3	55632	-2.87439	0.0221662	0.312757	1.11892	0.54492	1
ENSONIG00000008219	ENSG00000187010	Rh blood group, D antigen [Source:ZFIN;Acc:ZDB-GENE-051213-1]	rhd	RHD	6007	-2.87482	0.00348987	0.114863	-1.04714	0.907329	1
ENSONIG00000010976	ENSG00000197601	fatty acyl CoA reductase 1 [Source:ZFIN;Acc:ZDB-GENE-040426-2908]	far1	FAR1	84188	-2.87536	0.0207152	0.301657	1.06674	0.801478	1
ENSONIG00000020042	ENSG00000204267	ATP-binding cassette, sub-family B (MDR/TAP), member 3 like 1 [Source:ZFIN;Acc:ZDB-GENE-030616-245]	abcb3l1	TAP2	6891	-2.88202	0.0451535	0.429308	1.38928	0.5363	1
ENSONIG00000000850	ENSG00000042445	retinol saturase (all-trans-retinol 13,14-reductase) [Source:ZFIN;Acc:ZDB-GENE-050320-11]	retsat	RETSAT	54884	-2.89023	0.000412235	0.0306576	-1.18251	0.395171	1
ENSONIG00000013067	ENSG00000160293	vav 2 guanine nucleotide exchange factor [Source:ZFIN;Acc:ZDB-GENE-091204-420]	vav2	VAV2	7410	-2.89024	0.0159485	0.265087	-1.71862	0.0384309	1
ENSONIG00000014901	ENSG00000172840	putative pyruvate dehydrogenase phosphatase isoenzyme 2 [Source:ZFIN;Acc:ZDB-GENE-000921-2]	pdp2	PDP2	57546	-2.91977	7.33e-05	0.00945482	1.01503	0.942996	1
ENSONIG00000020893	ENSG00000135604	syntaxin 11 [Source:HGNC Symbol;Acc:HGNC:11429]	STX11 (1 of many)	STX11	8676	-2.92424	0.00827302	0.188595	-1.24	0.65288	1
ENSONIG00000016984	ENSG00000065060	UHRF1 binding protein 1 [Source:ZFIN;Acc:ZDB-GENE-090312-82]	uhrf1bp1	UHRF1BP1	54887	-2.97486	0.00646349	0.16441	1.12661	0.553849	1
ENSONIG00000008102	ENSG00000283151	solute carrier family 22, member 17 [Source:ZFIN;Acc:ZDB-GENE-141212-226]	slc22a17	0	51310	-2.98057	0.000543172	0.0361238	-1.02917	0.915371	1
ENSONIG00000014116	0	0	0			-2.98102	0.0338708	0.381661	-1.21937	0.760069	1
ENSONIG00000015256	ENSG00000067113	phospholipid phosphatase 1 [Source:HGNC Symbol;Acc:HGNC:9228]	PLPP1 (1 of many)	PLPP1	8611	-2.98449	0.00538422	0.146865	-1.10574	0.687674	1
ENSONIG00000015283	0	talin 2a [Source:ZFIN;Acc:ZDB-GENE-040724-263]	tln2a			-2.98672	0.00811937	0.187399	1.28312	0.325425	1
ENSONIG00000011824	0	0	0			-2.99696	0.0106531	0.217135	1.19604	0.675999	1
ENSONIG00000007758	0	zgc:152863 [Source:ZFIN;Acc:ZDB-GENE-061103-463]	zgc:152863			-2.99827	0.00030206	0.0251431	-1.95125	0.1749	1
ENSONIG00000020989	ENSG00000179820	myeloid-associated differentiation marker [Source:HGNC Symbol;Acc:HGNC:7544]	MYADM (1 of many)	MYADM	91663	-3.00488	0.0152219	0.259252	-1.61366	0.230083	1
ENSONIG00000012747	0	0	0			-3.01654	0.00441772	0.13113	-1.13104	0.728341	1
ENSONIG00000003598	ENSG00000283154	schwannomin interacting protein 1 [Source:ZFIN;Acc:ZDB-GENE-050417-466]	schip1	IQCJ-SCHIP1	100505385	-3.01748	0.016371	0.267365	-1.35775	0.471883	1
ENSONIG00000017569	ENSG00000068366	acyl-CoA synthetase long-chain family member 4a [Source:ZFIN;Acc:ZDB-GENE-040426-1565]	acsl4a	ACSL4	2182	-3.02987	0.000150092	0.0151288	1.06167	0.739689	1
ENSONIG00000014637	ENSG00000140525	Fanconi anemia, complementation group I [Source:ZFIN;Acc:ZDB-GENE-030131-2905]	fanci	FANCI	55215	-3.03112	0.03852	0.403397	1.25395	0.242601	1
ENSONIG00000021004	0	si:ch73-54b5.2 [Source:ZFIN;Acc:ZDB-GENE-140106-46]	si:ch73-54b5.2 (1 of many)			-3.03789	0.0449993	0.429167	-1.72016	0.363299	1
ENSONIG00000007468	ENSG00000073050	X-ray repair complementing defective repair in Chinese hamster cells 1 [Source:ZFIN;Acc:ZDB-GENE-040822-30]	xrcc1	XRCC1	7515	-3.04123	0.00215238	0.0854463	1.12544	0.522062	1
ENSONIG00000007303	ENSG00000164326	cocaine- and amphetamine-regulated transcript 1 [Source:ZFIN;Acc:ZDB-GENE-030131-8025]	cart1	CARTPT	9607	-3.04206	0.0200763	0.297047	1.05433	0.862817	1
ENSONIG00000001822	ENSG00000155275	tRNA methyltransferase 44 homolog (S. cerevisiae) [Source:ZFIN;Acc:ZDB-GENE-041010-189]	trmt44	TRMT44	152992	-3.04892	0.00823316	0.188341	-1.18803	0.457355	1
ENSONIG00000002638	ENSG00000069966	guanine nucleotide binding protein (G protein), beta 5b [Source:ZFIN;Acc:ZDB-GENE-040426-1712]	gnb5b	GNB5	10681	-3.05398	0.0174561	0.276681	-1.50134	0.539385	1
ENSONIG00000002409	ENSG00000144040	sideroflexin 5b [Source:ZFIN;Acc:ZDB-GENE-050706-107]	sfxn5b	SFXN5	94097	-3.05817	0.00981798	0.208581	-1.48939	0.410696	1
ENSONIG00000012554	ENSG00000158856	dematin actin binding protein [Source:ZFIN;Acc:ZDB-GENE-030131-9438]	dmtn (1 of many)	DMTN	2039	-3.0613	0.0187798	0.285379	-1.2384	0.558134	1
ENSONIG00000016095	ENSG00000036672	ubiquitin specific peptidase 2a [Source:ZFIN;Acc:ZDB-GENE-041212-59]	usp2a	USP2	9099	-3.06901	1.08e-05	0.00241163	-1.11812	0.596422	1
ENSONIG00000019624	ENSG00000072042	retinol dehydrogenase 12 (all-trans/9-cis/11-cis) [Source:ZFIN;Acc:ZDB-GENE-040718-9]	rdh12	RDH11	51109	-3.06932	0.0060934	0.158822	-1.06381	0.864408	1
ENSONIG00000020532	ENSG00000188778	adrenoceptor beta 3a [Source:ZFIN;Acc:ZDB-GENE-080917-21]	adrb3a	ADRB3	155	-3.07465	0.00353861	0.115142	-1.52671	0.463538	1
ENSONIG00000011029	ENSG00000173166	Ras association (RalGDS/AF-6) and pleckstrin homology domains 1a [Source:ZFIN;Acc:ZDB-GENE-070912-156]	raph1a	RAPH1	65059	-3.08048	0.00240159	0.0922909	-1.01937	0.948279	1
ENSONIG00000011496	0	poly (ADP-ribose) glycohydrolase, like [Source:ZFIN;Acc:ZDB-GENE-090313-286]	pargl		8505	-3.08212	0.000936114	0.0519247	1.01604	0.972834	1
ENSONIG00000009957	ENSG00000152457	DNA cross-link repair 1C, PSO2 homolog (S. cerevisiae) [Source:ZFIN;Acc:ZDB-GENE-041210-72]	dclre1c	DCLRE1C	64421	-3.08936	0.000645255	0.0408092	1.03011	0.885135	1
ENSONIG00000012310	ENSG00000118194	troponin T type 2a (cardiac) [Source:ZFIN;Acc:ZDB-GENE-000626-1]	tnnt2a	TNNT2	7139	-3.09233	0.0202035	0.297903	-1.34736	0.652649	1
ENSONIG00000016026	ENSG00000182022	carbohydrate sulfotransferase 15 [Source:HGNC Symbol;Acc:HGNC:18137]	CHST15 (1 of many)	CHST15	51363	-3.11195	0.0180255	0.280198	-1.28222	0.457521	1
ENSONIG00000010498	ENSG00000101901	ALG13, UDP-N-acetylglucosaminyltransferase subunit [Source:ZFIN;Acc:ZDB-GENE-060307-1]	alg13	ALG13	79868	-3.12463	0.0336171	0.380129	-1.4391	0.264376	1
ENSONIG00000014767	ENSG00000117394	glucose transporter [Source:RefSeq peptide;Acc:NP_001266656]	glut1	SLC2A1	6513	-3.12644	0.000293572	0.0248532	-1.46762	0.263223	1
ENSONIG00000011380	0	arrestin domain containing 3b [Source:ZFIN;Acc:ZDB-GENE-040912-182]	arrdc3b		57561	-3.12721	0.00178572	0.0765429	-1.79175	0.0354967	1
ENSONIG00000009375	ENSG00000176046	nuclear protein 1 [Source:ZFIN;Acc:ZDB-GENE-030131-4653]	nupr1	NUPR1	26471	-3.1284	0.000163464	0.0159774	-2.16614	0.00464955	0.467517
ENSONIG00000009474	ENSG00000181061	HIG1 hypoxia inducible domain family, member 1A [Source:ZFIN;Acc:ZDB-GENE-030826-15]	higd1a	HIGD1A	25994	-3.13304	3.95e-05	0.00603154	-1.25037	0.294282	1
ENSONIG00000012888	ENSG00000159784	family with sequence similarity 131, member Bb [Source:ZFIN;Acc:ZDB-GENE-100922-12]	fam131bb	FAM131B	9715	-3.14135	0.00466474	0.136473	-1.10894	0.808736	1
ENSONIG00000008831	ENSG00000186951	peroxisome proliferator-activated receptor alpha b [Source:ZFIN;Acc:ZDB-GENE-990415-211]	pparab	PPARA	5465	-3.14987	0.0162127	0.266586	1.12777	0.821407	1
ENSONIG00000012901	ENSG00000106853	0	0	PTGR1	22949	-3.15626	0.0242228	0.328626	-1.02257	0.95885	1
ENSONIG00000020517	ENSG00000173276	zinc finger and BTB domain containing 21 [Source:ZFIN;Acc:ZDB-GENE-050411-7]	zbtb21	ZBTB21	49854	-3.15774	0.00327031	0.111247	1.06733	0.83901	1
ENSONIG00000012891	ENSG00000197993	Kell blood group, metallo-endopeptidase [Source:ZFIN;Acc:ZDB-GENE-110411-118]	kel	KEL	3792	-3.16349	0.000425441	0.0306576	-1.61714	0.270937	1
ENSONIG00000014581	0	0	0			-3.17338	0.0261781	0.338427	-1.16293	0.774434	1
ENSONIG00000012162	ENSG00000166428	phospholipase D family member 4 [Source:HGNC Symbol;Acc:HGNC:23792]	PLD4	PLD4	122618	-3.17959	0.0159849	0.265087	-1.06608	0.864415	1
ENSONIG00000004944	ENSG00000237649	kinesin family member C1 [Source:ZFIN;Acc:ZDB-GENE-000208-21]	kifc1	KIFC1	3833	-3.18042	0.0429663	0.422524	-1.07004	0.721461	1
ENSONIG00000016433	ENSG00000176273	solute carrier family 35 member G1 [Source:HGNC Symbol;Acc:HGNC:26607]	SLC35G1	SLC35G1	159371	-3.18201	0.0349846	0.385672	1.2071	0.456375	1
ENSONIG00000009163	ENSG00000170312	cyclin-dependent kinase 1 [Source:ZFIN;Acc:ZDB-GENE-010320-1]	cdk1	CDK1	983	-3.18592	0.00931301	0.202284	-1.16307	0.472185	1
ENSONIG00000014048	ENSG00000138670	RasGEF domain family member 1B [Source:HGNC Symbol;Acc:HGNC:24881]	RASGEF1B (1 of many)	RASGEF1B	153020	-3.18969	0.00188877	0.0788637	-2.24663	0.0275465	1
ENSONIG00000001540	ENSG00000174669	solute carrier family 29 member 2 [Source:HGNC Symbol;Acc:HGNC:11004]	SLC29A2 (1 of many)	SLC29A2	3177	-3.19251	0.000372278	0.0294671	-1.32616	0.290435	1
ENSONIG00000006023	0	0	0			-3.20058	0.00280493	0.10137	1.10874	0.688741	1
ENSONIG00000015776	ENSG00000138002	intraflagellar transport 172 [Source:ZFIN;Acc:ZDB-GENE-040827-1]	ift172	IFT172	26160	-3.22472	0.00160177	0.0724423	1.08174	0.678769	1
ENSONIG00000003912	ENSG00000095370	SH2 domain containing 3Ca [Source:ZFIN;Acc:ZDB-GENE-080102-1]	sh2d3ca	SH2D3C	10044	-3.22858	0.00827351	0.188595	-1.26598	0.553698	1
ENSONIG00000019900	ENSG00000130427	erythropoietin [Source:ZFIN;Acc:ZDB-GENE-061218-3]	epo	EPO	2056	-3.23202	0.000412692	0.0306576
ENSONIG00000016101	0	0	0			-3.23331	0.00285838	0.102441	1.13265	0.845014	1
ENSONIG00000001109	ENSG00000170522	ELOVL fatty acid elongase 6 [Source:ZFIN;Acc:ZDB-GENE-030114-1]	elovl6	ELOVL6	79071	-3.248	0.000226256	0.0208511	1.32035	0.389396	1
ENSONIG00000018155	ENSG00000166900	syntaxin 3 [Source:HGNC Symbol;Acc:HGNC:11438]	STX3 (1 of many)	STX3	6809	-3.25	0.0267813	0.339758	1.03304	0.962213	1
ENSONIG00000005503	ENSG00000149308	nuclear protein, ataxia-telangiectasia locus [Source:ZFIN;Acc:ZDB-GENE-050506-54]	npat	NPAT	4863	-3.25993	1.48e-05	0.00294269	1.08065	0.673637	1
ENSONIG00000001106	ENSG00000021645	neurexin 3b [Source:ZFIN;Acc:ZDB-GENE-070206-10]	nrxn3b	NRXN3	9369	-3.26381	0.00194109	0.0798286	1.00395	1	1
ENSONIG00000011045	ENSG00000138646	0	0	HERC5	51191	-3.26956	0.00115585	0.0601324	1.09288	0.849123	1
ENSONIG00000000401	ENSG00000042062	family with sequence similarity 65, member C [Source:ZFIN;Acc:ZDB-GENE-050220-13]	fam65c	FAM65C	140876	-3.27287	0.00380288	0.118784	-1.08947	0.873619	1
ENSONIG00000012080	ENSG00000137801	thrombospondin 1 [Source:HGNC Symbol;Acc:HGNC:11785]	THBS1 (1 of many)	THBS1	7057	-3.28796	0.0167708	0.271149	2.17481	0.00379964	0.412359
ENSONIG00000007977	ENSG00000109099	peripheral myelin protein 22b [Source:ZFIN;Acc:ZDB-GENE-060421-4337]	pmp22b	PMP22	5376	-3.29883	0.0136863	0.24468	-1.02967	0.942395	1
ENSONIG00000011913	ENSG00000151572	anoctamin 4 [Source:HGNC Symbol;Acc:HGNC:23837]	ANO4	ANO4	121601	-3.31797	0.022947	0.318046	-5.58003	0.00192184	0.259006
ENSONIG00000017636	ENSG00000147138	G protein-coupled receptor 174 [Source:ZFIN;Acc:ZDB-GENE-100930-1]	gpr174	GPR174	84636	-3.32359	0.0129989	0.237806	-1.93202	0.292879	1
ENSONIG00000020823	ENSG00000177606	Jun proto-oncogene, AP-1 transcription factor subunit [Source:HGNC Symbol;Acc:HGNC:6204]	JUN (1 of many)	JUN	3725	-3.32705	4.32e-06	0.00129761	-1.02189	0.953314	1
ENSONIG00000014711	ENSG00000123095	basic helix-loop-helix family, member e41 [Source:ZFIN;Acc:ZDB-GENE-050419-146]	bhlhe41	BHLHE41	79365	-3.34327	0.00128812	0.0639205	-2.11751	0.167495	1
ENSONIG00000012712	ENSG00000105650	phosphodiesterase 4C, cAMP-specific b [Source:ZFIN;Acc:ZDB-GENE-030131-4075]	pde4cb	PDE4C	5143	-3.34767	0.00463354	0.136178	1.04914	0.924835	1
ENSONIG00000016636	ENSG00000081019	round spermatid basic protein 1 [Source:HGNC Symbol;Acc:HGNC:25642]	RSBN1	RSBN1	54665	-3.36378	5.45e-05	0.00753653	-1.63909	0.111287	1
ENSONIG00000019914	ENSG00000148773	0	0	MKI67	4288	-3.3682	0.0208782	0.303005	1.09349	0.629527	1
ENSONIG00000018959	ENSG00000116337	adenosine monophosphate deaminase 2a [Source:ZFIN;Acc:ZDB-GENE-091204-4]	ampd2a	AMPD2	271	-3.37156	0.00241884	0.0926049	-1.05388	0.803907	1
ENSONIG00000017326	ENSG00000023191	0	0	RNH1	6050	-3.37315	0.0129051	0.236845	1.11974	0.8257	1
ENSONIG00000011813	ENSG00000113369	arrestin domain containing 3a [Source:ZFIN;Acc:ZDB-GENE-030131-2913]	arrdc3a	ARRDC3	57561	-3.37421	0.00010532	0.0124664	-1.43513	0.163703	1
ENSONIG00000016463	0	0	0			-3.38102	0.00465385	0.136464	-1.02812	0.949986	1
ENSONIG00000004830	0	0	0			-3.41229	8.08e-05	0.0101469	1.48578	0.306677	1
ENSONIG00000001275	ENSG00000162852	consortin, connexin sorting protein b [Source:ZFIN;Acc:ZDB-GENE-041001-189]	cnstb	CNST	163882	-3.41436	0.00887661	0.196264	-2.23405	0.0423744	1
ENSONIG00000018661	ENSG00000076344	regulator of G-protein signaling 11 [Source:ZFIN;Acc:ZDB-GENE-080220-46]	rgs11	RGS11	8786	-3.42096	0.00600162	0.158026
ENSONIG00000015626	ENSG00000174672	BR serine/threonine kinase 2 [Source:HGNC Symbol;Acc:HGNC:11405]	BRSK2 (1 of many)	BRSK2	9024	-3.42754	0.000307527	0.025434	1.2711	0.57905	1
ENSONIG00000005539	0	0	0			-3.42762	3.35e-06	0.00105573	-1.60276	0.157873	1
ENSONIG00000019382	ENSG00000104812	glycogen synthase 1 (muscle) [Source:ZFIN;Acc:ZDB-GENE-040426-1243]	gys1	GYS1	2997	-3.44433	6.03e-06	0.00155546	-1.38646	0.281792	1
ENSONIG00000021147	ENSG00000204103	v-maf avian musculoaponeurotic fibrosarcoma oncogene homolog Ba [Source:ZFIN;Acc:ZDB-GENE-980526-515]	mafba	MAFB	9935	-3.44642	0.00133861	0.0651721	-1.06157	0.872864	1
ENSONIG00000015383	ENSG00000137868	stimulated by retinoic acid 6 [Source:ZFIN;Acc:ZDB-GENE-060616-252]	stra6	STRA6	64220	-3.44739	0.00089431	0.0512817	1.59139	0.32642	1
ENSONIG00000016871	0	sema domain, immunoglobulin domain (Ig), short basic domain, secreted, (semaphorin) 3Ga [Source:ZFIN;Acc:ZDB-GENE-050513-3]	sema3ga			-3.45731	0.0291087	0.359045	-1.75679	0.131219	1
ENSONIG00000010430	ENSG00000175093	splA/ryanodine receptor domain and SOCS box containing 4b [Source:ZFIN;Acc:ZDB-GENE-040801-213]	spsb4b	SPSB4	92369	-3.46473	0.000112724	0.0128704	-1.1439	0.541259	1
ENSONIG00000019603	ENSG00000137804	nucleolar and spindle associated protein 1 [Source:ZFIN;Acc:ZDB-GENE-030827-5]	nusap1	NUSAP1	51203	-3.46922	0.00340483	0.113498	-1.11596	0.551011	1
ENSONIG00000003625	ENSG00000144130	5'-nucleotidase, cytosolic II, like 1 [Source:ZFIN;Acc:ZDB-GENE-031006-8]	nt5c2l1	NT5DC4	284958	-3.47867	0.00448467	0.132709	-1.40635	0.481321	1
ENSONIG00000017675	ENSG00000111144	0	0	LTA4H	4048	-3.49258	0.0158514	0.264654	-1.03138	0.933825	1
ENSONIG00000001101	ENSG00000108771	0	0	DHX58	79132	-3.49304	0.0183282	0.281848	1.17853	0.736496	1
ENSONIG00000007349	ENSG00000171517	lysophosphatidic acid receptor 3 [Source:ZFIN;Acc:ZDB-GENE-120202-1]	lpar3	LPAR3	23566	-3.5025	0.0104826	0.214581	-1.14398	0.576644	1
ENSONIG00000015901	ENSG00000171126	potassium voltage-gated channel, subfamily G, member 3 [Source:ZFIN;Acc:ZDB-GENE-111111-9]	kcng3	KCNG3	170850	-3.54159	0.0329715	0.376126
ENSONIG00000018686	ENSG00000117697	NSL1, MIS12 kinetochore complex component [Source:ZFIN;Acc:ZDB-GENE-041014-362]	nsl1	NSL1	25936	-3.54921	0.0240531	0.327011	1.24155	0.346006	1
ENSONIG00000002465	ENSG00000134278	spire-type actin nucleation factor 1a [Source:ZFIN;Acc:ZDB-GENE-061013-119]	spire1a	SPIRE1	56907	-3.56304	0.0011029	0.0576096	-1.02115	0.923025	1
ENSONIG00000020071	ENSG00000126456	interferon regulatory factor 3 [Source:ZFIN;Acc:ZDB-GENE-071120-7]	irf3	IRF3	3661	-3.57109	0.0068982	0.170173	1.47411	0.27631	1
ENSONIG00000004720	ENSG00000135838	N-acetylneuraminate pyruvate lyase (dihydrodipicolinate synthase) [Source:ZFIN;Acc:ZDB-GENE-030131-926]	npl	NPL	80896	-3.57677	2.4e-05	0.00406588	-1.36926	0.42864	1
ENSONIG00000017172	0	0	0			-3.61116	0.0160364	0.265599	-1.80319	0.321655	1
ENSONIG00000019226	ENSG00000143149	aldehyde dehydrogenase 9 family, member A1a, tandem duplicate 1 [Source:ZFIN;Acc:ZDB-GENE-030131-1257]	aldh9a1a.1	ALDH9A1	223	-3.61544	0.000141453	0.0149325	-1.16118	0.413063	1
ENSONIG00000013046	0	0	0			-3.6193	0.0468269	0.436848	-1.07949	0.77495	1
ENSONIG00000004031	ENSG00000162444	retinol binding protein 7b, cellular [Source:ZFIN;Acc:ZDB-GENE-081022-134]	rbp7b	RBP7	116362	-3.63247	0.0434011	0.424535	-2.59127	0.000288214	0.0845717
ENSONIG00000005082	ENSG00000175189	inhibin beta E subunit [Source:HGNC Symbol;Acc:HGNC:24029]	INHBE	INHBC	3626	-3.63676	2.49e-05	0.00408796	1.78262	0.297491	1
ENSONIG00000004515	ENSG00000173193	0	0	PARP14	54625	-3.63851	0.00257419	0.0964241	1.05458	0.892301	1
ENSONIG00000016269	ENSG00000032444	patatin-like phospholipase domain containing 6 [Source:ZFIN;Acc:ZDB-GENE-050107-4]	pnpla6	PNPLA6	10908	-3.64422	4.72e-05	0.00699262	1.018	0.917727	1
ENSONIG00000007267	ENSG00000012124	0	0	CD22	933	-3.64694	0.00556912	0.150635	-6.37662	0.00161181	0.241487
ENSONIG00000007893	ENSG00000122378	family with sequence similarity 213, member Ab [Source:ZFIN;Acc:ZDB-GENE-060929-88]	fam213ab	FAM213A	84293	-3.67419	0.00514216	0.144119	1.14851	0.744688	1
ENSONIG00000014110	ENSG00000261210	0	0	CLEC19A	728276	-3.67733	0.0156534	0.264	-2.63748	0.0872125	1
ENSONIG00000019520	ENSG00000141568	forkhead box K2 [Source:ZFIN;Acc:ZDB-GENE-030131-2861]	foxk2	FOXK2	3607	-3.68922	5.91e-05	0.00794751	-1.12435	0.687221	1
ENSONIG00000000234	ENSG00000173193	0	0	PARP14	54625	-3.70693	3.6e-05	0.00566437	1.09639	0.736927	1
ENSONIG00000008407	ENSG00000104870	0	0	FCGRT	2217	-3.73766	0.00430674	0.128922	-1.23922	0.692938	1
ENSONIG00000016459	ENSG00000215644	glucagon receptor b [Source:ZFIN;Acc:ZDB-GENE-050516-2]	gcgrb	GCGR	2642	-3.74309	0.00938014	0.202718	-1.53517	0.445298	1
ENSONIG00000011140	ENSG00000154134	roundabout guidance receptor 3 [Source:HGNC Symbol;Acc:HGNC:13433]	ROBO3 (1 of many)	ROBO3	64221	-3.74554	0.043048	0.422683	-1.10073	0.776943	1
ENSONIG00000003091	ENSG00000137601	NIMA-related kinase 1 [Source:ZFIN;Acc:ZDB-GENE-040730-1]	nek1	NEK1	4750	-3.75055	0.00104316	0.0558456	-1.06536	0.735019	1
ENSONIG00000010001	ENSG00000063660	glypican 1b [Source:ZFIN;Acc:ZDB-GENE-040426-1306]	gpc1b	GPC1	2817	-3.76138	0.00866247	0.194709	-1.22582	0.561186	1
ENSONIG00000007395	0	0	0			-3.78571	0.00929551	0.202244	1.12224	0.696078	1
ENSONIG00000000096	ENSG00000006459	lysine (K)-specific demethylase 7Aa [Source:ZFIN;Acc:ZDB-GENE-030131-9829]	kdm7aa	KDM7A	80853	-3.80751	0.000119679	0.0133112	-1.10279	0.620608	1
ENSONIG00000021150	0	lysophosphatidic acid receptor 5b [Source:ZFIN;Acc:ZDB-GENE-081022-116]	lpar5b (1 of many)			-3.83018	0.0064978	0.164704
ENSONIG00000012926	0	F-box and leucine-rich repeat protein 3, like [Source:ZFIN;Acc:ZDB-GENE-130530-598]	fbxl3l		26224	-3.86033	0.000161179	0.0159608
ENSONIG00000008758	ENSG00000198856	oligosaccharyltransferase complex subunit [Source:ZFIN;Acc:ZDB-GENE-040426-1079]	ostc	OSTC	58505	-3.86175	0.00897845	0.197342
ENSONIG00000008480	ENSG00000167074	thyrotrophic embryonic factor b [Source:ZFIN;Acc:ZDB-GENE-050522-224]	tefb	TEF	7008	-3.8782	1.04e-06	0.000407568	-1.97513	0.0615176	1
ENSONIG00000002357	ENSG00000166508	minichromosome maintenance complex component 7 [Source:ZFIN;Acc:ZDB-GENE-020419-27]	mcm7	MCM7	4176	-3.88275	8.64e-05	0.0107125	1.06946	0.70324	1
ENSONIG00000019258	ENSG00000122482	0	0	ZNF644	84146	-3.88476	0.0457324	0.431947	-1.20062	0.673884	1
ENSONIG00000000583	ENSG00000151150	ankyrin 3a [Source:ZFIN;Acc:ZDB-GENE-060621-1]	ank3a	ANK3	288	-3.89024	2.18e-05	0.00390096	1.12818	0.683781	1
ENSONIG00000000670	0	centromere protein W [Source:ZFIN;Acc:ZDB-GENE-100922-200]	cenpw			-3.89115	0.0442279	0.427971	1.13343	0.587827	1
ENSONIG00000014657	0	0	0			-3.90498	0.0179057	0.279795
ENSONIG00000003350	ENSG00000186918	zinc finger protein 395a [Source:ZFIN;Acc:ZDB-GENE-061215-52]	znf395a	ZNF395	55893	-3.91512	3.24e-08	2.79e-05	-2.48777	0.0102588	0.722398
ENSONIG00000009495	ENSG00000109906	zinc finger and BTB domain containing 16a [Source:ZFIN;Acc:ZDB-GENE-030131-1989]	zbtb16a	ZBTB16	7704	-3.9156	0.000665377	0.0416733	-2.57016	0.141334	1
ENSONIG00000020600	0	0	0			-3.91688	0.0111441	0.222343
ENSONIG00000008343	ENSG00000125538	0	0	IL1B	3553	-3.92184	0.00408824	0.124992	2.29471	0.105227	1
ENSONIG00000000453	ENSG00000003137	cytochrome P450, family 26, subfamily b, polypeptide 1 [Source:ZFIN;Acc:ZDB-GENE-030131-2908]	cyp26b1	CYP26B1	56603	-3.93852	0.0424529	0.421005	-2.99367	0.100323	1
ENSONIG00000014210	0	0	0			-3.97371	0.0218932	0.310744	-7.77034	0.00286576	0.336926
ENSONIG00000002495	ENSG00000136514	0	0	RTP4	64108	-3.98419	2.56e-05	0.00413624	1.0535	0.901977	1
ENSONIG00000015833	ENSG00000103319	eukaryotic elongation factor 2 kinase [Source:ZFIN;Acc:ZDB-GENE-020916-2]	eef2k	EEF2K	29904	-4.03797	4.48e-05	0.00672148	-1.90149	0.0239392	1
ENSONIG00000012496	ENSG00000173281	protein phosphatase 1, regulatory subunit 3B [Source:ZFIN;Acc:ZDB-GENE-030131-5496]	ppp1r3b	PPP1R3B	79660	-4.07877	6.93e-06	0.00175415	1.69391	0.187419	1
ENSONIG00000018018	ENSG00000198125	myoglobin [Source:RefSeq peptide;Acc:NP_001266612]	Mb	MB	4151	-4.08705	0.00177781	0.0764578	-1.79477	0.211914	1
ENSONIG00000015070	ENSG00000141639	mitogen-activated protein kinase 4 [Source:ZFIN;Acc:ZDB-GENE-040426-2835]	mapk4	MAPK4	5596	-4.09527	0.0112343	0.222668	-1.52194	0.359794	1
ENSONIG00000013751	ENSG00000079435	lipase, hormone-sensitive a [Source:ZFIN;Acc:ZDB-GENE-060503-734]	lipea	LIPE	3991	-4.09534	3.05e-08	2.79e-05	1.0258	0.893339	1
ENSONIG00000013350	ENSG00000029534	ankyrin 1 [Source:HGNC Symbol;Acc:HGNC:492]	ANK1 (1 of many)	ANK1	286	-4.09659	0.000814186	0.0473182	1.04296	0.849895	1
ENSONIG00000009356	0	0	0			-4.1009	0.014278	0.250974	-1.53245	0.487608	1
ENSONIG00000018053	0	ring finger protein 213b [Source:ZFIN;Acc:ZDB-GENE-110822-1]	rnf213b		57674	-4.12289	9.15e-05	0.0111344	-1.01815	0.943326	1
ENSONIG00000012126	ENSG00000198826	Rho GTPase activating protein 11A [Source:ZFIN;Acc:ZDB-GENE-040426-2562]	arhgap11a	ARHGAP11A	9824	-4.14148	0.0125305	0.234642	1.02231	0.907114	1
ENSONIG00000014021	ENSG00000156802	ATPase family, AAA domain containing 2 [Source:HGNC Symbol;Acc:HGNC:30123]	ATAD2 (1 of many)	ATAD2	29028	-4.14354	0.00217562	0.086104	1.14909	0.442518	1
ENSONIG00000016700	0	0	0			-4.14362	0.000910246	0.0517356	1.01741	0.963333	1
ENSONIG00000019923	ENSG00000131747	topoisomerase (DNA) II alpha [Source:ZFIN;Acc:ZDB-GENE-030131-2453]	top2a	TOP2A	7153	-4.15225	0.00321045	0.110427	1.2259	0.258597	1
ENSONIG00000010259	ENSG00000102996	matrix metallopeptidase 15a [Source:ZFIN;Acc:ZDB-GENE-070817-4]	mmp15a	MMP15	4324	-4.16454	0.00013252	0.0142481	1.17413	0.691366	1
ENSONIG00000019946	0	zgc:91999 [Source:ZFIN;Acc:ZDB-GENE-040801-241]	zgc:91999			-4.16583	0.0130913	0.238565	-1.18255	0.683671	1
ENSONIG00000020129	ENSG00000013810	transforming, acidic coiled-coil containing protein 3 [Source:ZFIN;Acc:ZDB-GENE-050522-327]	tacc3	TACC3	10460	-4.17424	8.73e-05	0.0107311	-1.13333	0.494552	1
ENSONIG00000006324	ENSG00000106605	biliverdin reductase A [Source:ZFIN;Acc:ZDB-GENE-060929-312]	blvra	BLVRA	644	-4.17848	0.00274215	0.100224	1.27652	0.535045	1
ENSONIG00000017583	ENSG00000164306	primase and polymerase (DNA-directed) [Source:ZFIN;Acc:ZDB-GENE-051113-100]	primpol	PRIMPOL	201973	-4.18332	0.0247624	0.329628	-1.05801	0.804546	1
ENSONIG00000017171	ENSG00000134324	lipin 1 [Source:ZFIN;Acc:ZDB-GENE-080722-2]	lpin1	LPIN1	23175	-4.18867	5.24e-05	0.00745286	-1.25458	0.47855	1
ENSONIG00000005491	0	0	0			-4.19853	0.00145336	0.0676939	-4.15603	0.0109729	0.740126
ENSONIG00000014761	ENSG00000215029	t-complex 11 family, X-linked 2 [Source:HGNC Symbol;Acc:HGNC:48335]	TCP11X2	TCP11X2	100996631	-4.21319	0.00163538	0.0728689	-1.16803	0.569681	1
ENSONIG00000005842	ENSG00000172940	solute carrier family 22 member 13 [Source:HGNC Symbol;Acc:HGNC:8494]	SLC22A13	SLC22A13	9390	-4.23822	0.00117809	0.060746
ENSONIG00000009001	0	tensin 4 [ Homo sapiens (human) ]	TNS4	TNS4	84951	-4.24781	0.000407432	0.0306576	-1.33135	0.628616	1
ENSONIG00000000878	ENSG00000187097	ectonucleoside triphosphate diphosphohydrolase 5b [Source:ZFIN;Acc:ZDB-GENE-091118-88]	entpd5b	ENTPD5	957	-4.25417	0.000707111	0.0428317	1.09328	0.759971	1
ENSONIG00000012250	ENSG00000165948	si:dkey-188i13.9 [Source:ZFIN;Acc:ZDB-GENE-090313-211]	si:dkey-188i13.9	IFI27L1	122509	-4.26585	0.00155223	0.0705172	-1.70873	0.134467	1
ENSONIG00000020259	ENSG00000134121	cell adhesion molecule L1-like b [Source:ZFIN;Acc:ZDB-GENE-091105-1]	chl1b	CHL1	10752	-4.2931	0.00141452	0.0669241	1.06554	0.727673	1
ENSONIG00000010883	ENSG00000188176	smoothelin, like [Source:ZFIN;Acc:ZDB-GENE-040212-1]	smtnl	SMTNL2	342527	-4.30862	0.0178586	0.279626	1.04204	0.935764	1
ENSONIG00000012393	0	0	0			-4.30903	2.22e-07	0.000119127	1.03957	0.907287	1
ENSONIG00000013148	ENSG00000091622	PITPNM family member 3 [Source:ZFIN;Acc:ZDB-GENE-030131-9216]	pitpnm3	PITPNM3	83394	-4.31577	0.0128818	0.236845	1.04796	0.928375	1
ENSONIG00000009283	ENSG00000126368	nuclear receptor subfamily 1, group d, member 1 [Source:ZFIN;Acc:ZDB-GENE-050105-1]	nr1d1	NR1D1	9572	-4.31921	0.000562946	0.0370568	-1.22638	0.319181	1
ENSONIG00000020482	ENSG00000165175	MID1 interacting protein 1a [Source:ZFIN;Acc:ZDB-GENE-990415-81]	mid1ip1a	MID1IP1	58526	-4.33338	0.0056762	0.152297	-2.46164	0.0230854	1
ENSONIG00000004815	ENSG00000167703	solute carrier family 43 (amino acid system L transporter), member 2b [Source:ZFIN;Acc:ZDB-GENE-041212-6]	slc43a2b	SLC43A2	124935	-4.35381	0.00896531	0.197342	-2.44681	0.0431466	1
ENSONIG00000007428	ENSG00000160703	0	0	NLRX1	79671	-4.37117	0.0151561	0.259252
ENSONIG00000007929	0	0	0			-4.3715	0.0121116	0.231159	1.80854	0.319887	1
ENSONIG00000000778	ENSG00000004939	solute carrier family 4 (anion exchanger), member 1a (Diego blood group) [Source:ZFIN;Acc:ZDB-GENE-010525-1]	slc4a1a	SLC4A1	6521	-4.38094	0.00173839	0.0757727	-3.5525	0.0105548	0.724869
ENSONIG00000010204	ENSG00000102878	heat shock transcription factor 4 [Source:ZFIN;Acc:ZDB-GENE-050306-18]	hsf4	HSF4	3299	-4.43897	0.0459502	0.432084
ENSONIG00000017872	0	si:ch211-153b23.5 [Source:ZFIN;Acc:ZDB-GENE-030131-9744]	si:ch211-153b23.5			-4.4409	0.00677747	0.168737	1.76523	0.117187	1
ENSONIG00000017280	ENSG00000161202	dishevelled segment polarity protein 3 [Source:HGNC Symbol;Acc:HGNC:3087]	DVL3 (1 of many)	DVL3	1857	-4.44352	0.000600127	0.0387142	1.04278	0.888294	1
ENSONIG00000001489	ENSG00000244734	0	0	HBB	3043	-4.46744	0.00249515	0.0946835	-6.61699	1.34e-05	0.00908336
ENSONIG00000006808	ENSG00000124201	zinc finger, NFX1-type containing 1 [Source:ZFIN;Acc:ZDB-GENE-110804-2]	znfx1	ZNFX1	57169	-4.49723	0.000316807	0.0258699	1.55888	0.0435012	1
ENSONIG00000011866	ENSG00000122035	RAS-like, family 11, member A [Source:ZFIN;Acc:ZDB-GENE-050417-384]	rasl11a	RASL11A	387496	-4.50032	0.000168175	0.0160725	-1.54776	0.29428	1
ENSONIG00000018770	ENSG00000169679	BUB1 mitotic checkpoint serine/threonine kinase [Source:ZFIN;Acc:ZDB-GENE-081104-75]	bub1	BUB1	699	-4.54231	0.00610931	0.158916	-1.00384	0.983276	1
ENSONIG00000015298	ENSG00000100078	0	0	PLA2G3	50487	-4.54771	4.9e-06	0.00134623	-1.03985	0.958126	1
ENSONIG00000018757	ENSG00000135318	5'-nucleotidase, ecto (CD73) [Source:ZFIN;Acc:ZDB-GENE-040426-1261]	nt5e (1 of many)	NT5E	4907	-4.55954	0.00404754	0.124629	-2.50519	0.034811	1
ENSONIG00000001504	0	si:xx-by187g17.1 [Source:ZFIN;Acc:ZDB-GENE-041001-43]	si:xx-by187g17.1			-4.56008	0.00335293	0.112852	-6.87477	1.94e-05	0.0117081
ENSONIG00000005177	ENSG00000112984	kinesin family member 20A [Source:ZFIN;Acc:ZDB-GENE-050522-252]	kif20a	KIF20A	10112	-4.56848	0.00255171	0.095983	1.00149	0.994377	1
ENSONIG00000017440	ENSG00000138640	family with sequence similarity 13, member A [Source:ZFIN;Acc:ZDB-GENE-050208-102]	fam13a	FAM13A	10144	-4.59508	4.3e-09	6.16e-06	-1.69462	0.0226975	1
ENSONIG00000008133	ENSG00000070444	MAX network transcriptional repressor [Source:HGNC Symbol;Acc:HGNC:7188]	MNT (1 of many)	MNT	4335	-4.61578	4.68e-06	0.00131346	-1.58707	0.0635253	1
ENSONIG00000008766	ENSG00000178031	0	0	ADAMTSL1	92949	-4.63317	0.00254319	0.0959424	-1.63693	0.208107	1
ENSONIG00000012274	ENSG00000155363	Moloney leukemia virus 10b, tandem duplicate 1 [Source:ZFIN;Acc:ZDB-GENE-030131-9089]	mov10b.1	MOV10	4343	-4.65704	1.98e-05	0.00370591	1.06104	0.774093	1
ENSONIG00000020089	ENSG00000169896	0	0	ITGAM	3684	-4.68711	0.00917051	0.200539	-4.80154	0.00183376	0.255918
ENSONIG00000015421	ENSG00000174485	DENN/MADD domain containing 4A [Source:ZFIN;Acc:ZDB-GENE-060503-285]	dennd4a	DENND4A	10260	-4.71184	0.000323173	0.0262238	-1.50651	0.203769	1
ENSONIG00000010203	0	0	0			-4.71892	0.000525515	0.0353135
ENSONIG00000017781	0	0	0			-4.7536	0.0173494	0.275992	4.25409	0.00524312	0.495921
ENSONIG00000007062	0	si:ch211-171h4.3 [Source:ZFIN;Acc:ZDB-GENE-081031-85]	si:ch211-171h4.3			-4.76693	6.39e-05	0.00850174
ENSONIG00000013226	ENSG00000137807	kinesin family member 23 [Source:HGNC Symbol;Acc:HGNC:6392]	KIF23 (1 of many)	KIF23	9493	-4.78191	0.00196734	0.080003	1.06722	0.729171	1
ENSONIG00000005704	ENSG00000151365	thyroid hormone responsive [Source:ZFIN;Acc:ZDB-GENE-081022-19]	thrsp	THRSP	7069	-4.78387	0.00134944	0.0652078	-1.02548	0.953076	1
ENSONIG00000002883	ENSG00000136237	Rap guanine nucleotide exchange factor (GEF) 5b [Source:ZFIN;Acc:ZDB-GENE-061215-2]	rapgef5b	RAPGEF5	9771	-4.78689	0.00549826	0.149168	-1.85412	0.102862	1
ENSONIG00000001457	ENSG00000244734	0	0	HBB	3043	-4.78958	0.00131007	0.0645132	-7.48279	3.29e-05	0.0179608
ENSONIG00000000830	ENSG00000136848	DAB2 interacting protein b [Source:ZFIN;Acc:ZDB-GENE-030131-2449]	dab2ipb	DAB2IP	153090	-4.79687	0.000623505	0.0396279	-1.26676	0.563183	1
ENSONIG00000015450	0	forkhead box G1b [Source:ZFIN;Acc:ZDB-GENE-040426-2437]	foxg1b			-4.81371	0.00680075	0.168737
ENSONIG00000005093	ENSG00000213593	thioredoxin-related transmembrane protein 2a [Source:ZFIN;Acc:ZDB-GENE-050208-95]	tmx2a	TMX2	51075	-4.81955	0.000108835	0.0126504	-1.03108	0.936844	1
ENSONIG00000014363	ENSG00000041515	myosin XVI [Source:ZFIN;Acc:ZDB-GENE-070912-470]	myo16	MYO16	23026	-4.89916	0.0219707	0.311117	-1.10959	0.749066	1
ENSONIG00000018192	ENSG00000185745	0	0	IFIT1	3434	-4.93832	0.00303951	0.107147	-2.64349	0.129676	1
ENSONIG00000008833	ENSG00000132855	angiopoietin-like 3 [Source:ZFIN;Acc:ZDB-GENE-010817-3]	angptl3	ANGPTL3	27329	-4.97147	7.33e-05	0.00945482
ENSONIG00000015533	ENSG00000134824	fatty acid desaturase 2 [Source:ZFIN;Acc:ZDB-GENE-011212-1]	fads2 (1 of many)	FADS2	9415	-4.98845	0.000745791	0.0441385	1.11625	0.700463	1
ENSONIG00000013116	0	si:busm1-57f23.1 [Source:ZFIN;Acc:ZDB-GENE-030616-512]	si:busm1-57f23.1			-5.04846	0.0220041	0.311117	5.03851	0.00185831	0.255918
ENSONIG00000009685	ENSG00000243955	0	0	GSTA1	2938	-5.04896	0.000698892	0.0428317	-2.1743	0.000347119	0.0979455
ENSONIG00000021268	ENSG00000125848	fibronectin leucine rich transmembrane 3 [Source:ZFIN;Acc:ZDB-GENE-030131-1988]	flrt3	FLRT3	23767	-5.06266	0.00142597	0.0670072	1.01785	0.989372	1
ENSONIG00000005424	0	zgc:153018 [Source:ZFIN;Acc:ZDB-GENE-060929-752]	zgc:153018			-5.06374	0.000802932	0.0468752	-3.71669	0.000491531	0.117206
ENSONIG00000014892	ENSG00000117280	RAB29, member RAS oncogene family [Source:HGNC Symbol;Acc:HGNC:9789]	RAB29	RAB29	8934	-5.07113	0.00498727	0.14173	-1.09416	0.839558	1
ENSONIG00000008947	ENSG00000165304	maternal embryonic leucine zipper kinase [Source:ZFIN;Acc:ZDB-GENE-990603-5]	melk	MELK	9833	-5.09041	0.0249956	0.330874	1.0201	0.919598	1
ENSONIG00000016078	ENSG00000099194	stearoyl-CoA desaturase (delta-9-desaturase) [Source:ZFIN;Acc:ZDB-GENE-031106-3]	scd	SCD	6319	-5.12565	0.00633654	0.162857	1.09167	0.749085	1
ENSONIG00000019206	ENSG00000185664	premelanosome protein a [Source:ZFIN;Acc:ZDB-GENE-030131-9818]	pmela	PMEL	6490	-5.15759	0.00483306	0.138262	1.50097	0.180708	1
ENSONIG00000014873	ENSG00000254413	choline kinase beta [Source:ZFIN;Acc:ZDB-GENE-030131-2928]	chkb	CHKB-CPT1B	0	-5.15825	1.97e-05	0.00370591	1.21986	0.391765	1
ENSONIG00000011035	ENSG00000110427	0	0	KIAA1549L	25758	-5.18452	1.7e-05	0.00331712	-1.13978	0.606769	1
ENSONIG00000015463	ENSG00000138160	kinesin family member 11 [Source:ZFIN;Acc:ZDB-GENE-020426-1]	kif11	KIF11	3832	-5.21865	0.00122471	0.0615306	1.3312	0.177379	1
ENSONIG00000003657	ENSG00000134326	cytidine monophosphate (UMP-CMP) kinase 2, mitochondrial [Source:ZFIN;Acc:ZDB-GENE-040724-24]	cmpk2	CMPK2	129607	-5.27077	4.61e-06	0.00131346	-1.38241	0.331122	1
ENSONIG00000015063	ENSG00000124610	si:ch211-103n10.5 [Source:ZFIN;Acc:ZDB-GENE-030131-5155]	si:ch211-103n10.5	HIST1H1A	3024	-5.28029	0.000607746	0.0390106	-4.10809	0.0199631	1
ENSONIG00000008665	0	zgc:101560 [Source:ZFIN;Acc:ZDB-GENE-041010-75]	zgc:101560			-5.32466	0.00278804	0.101043
ENSONIG00000009696	ENSG00000012660	ELOVL fatty acid elongase 5 [Source:ZFIN;Acc:ZDB-GENE-040407-2]	elovl5	ELOVL5	60481	-5.34277	7.4e-05	0.00945482	-1.26582	0.301741	1
ENSONIG00000018504	ENSG00000168209	DNA-damage-inducible transcript 4 [Source:ZFIN;Acc:ZDB-GENE-031002-35]	ddit4	DDIT4	54541	-5.34777	1.19e-05	0.00255692	-1.14793	0.743429	1
ENSONIG00000001861	ENSG00000077009	muscle-specific beta 1 integrin binding protein [Source:ZFIN;Acc:ZDB-GENE-030404-1]	mibp	NMRK2	27231	-5.38835	2.65e-06	0.000876595	-1.85379	0.00111548	0.190759
ENSONIG00000005320	ENSG00000101280	angiopoietin 4 [Source:ZFIN;Acc:ZDB-GENE-110104-1]	angpt4	ANGPT4	51378	-5.40731	0.00979673	0.208577	1.58378	0.421522	1
ENSONIG00000001066	ENSG00000131473	ATP citrate lyase a [Source:ZFIN;Acc:ZDB-GENE-031113-1]	aclya	ACLY	47	-5.51885	6.35e-07	0.000285305	-1.00943	0.961111	1
ENSONIG00000017255	0	0	0			-5.52657	0.0485304	0.441565	-1.7458	0.392922	1
ENSONIG00000020043	ENSG00000240065	proteasome subunit beta 9a [Source:ZFIN;Acc:ZDB-GENE-990415-140]	psmb9a	PSMB9	5698	-5.53468	0.00803331	0.186023	-3.19933	0.0687956	1
ENSONIG00000017088	ENSG00000117724	centromere protein F [Source:ZFIN;Acc:ZDB-GENE-041111-205]	cenpf	CENPF	1063	-5.58174	0.000695143	0.0428317	1.26995	0.404368	1
ENSONIG00000015752	0	0	0			-5.58481	1.95e-06	0.000729495	1.07224	0.830454	1
ENSONIG00000012697	0	0	0			-5.59692	1.92e-07	0.000107954	-4.80164	9.14e-08	0.000257878
ENSONIG00000007461	0	0	0			-5.59937	0.000276703	0.0239599	1.00984	1	1
ENSONIG00000002877	ENSG00000134775	formin homology 2 domain containing 3b [Source:ZFIN;Acc:ZDB-GENE-081028-61]	fhod3b	FHOD3	80206	-5.62316	0.00011843	0.0132868	1.0069	0.990585	1
ENSONIG00000015403	ENSG00000168389	major facilitator superfamily domain containing 2ab [Source:ZFIN;Acc:ZDB-GENE-040801-89]	mfsd2ab	MFSD2A	84879	-5.62899	6.41e-07	0.000285305	1.07274	0.754767	1
ENSONIG00000010086	ENSG00000099875	MAP kinase interacting serine/threonine kinase 2a [Source:ZFIN;Acc:ZDB-GENE-030131-6099]	mknk2a	MKNK2	2872	-5.6823	3.55e-08	2.86e-05	-1.19156	0.591485	1
ENSONIG00000008304	ENSG00000132535	discs large MAGUK scaffold protein 4 [Source:HGNC Symbol;Acc:HGNC:2903]	DLG4 (1 of many)	DLG4	1742	-5.73604	0.0295878	0.359181	-1.06238	0.900417	1
ENSONIG00000015489	ENSG00000137807	kinesin family member 23 [Source:ZFIN;Acc:ZDB-GENE-991019-4]	kif23	KIF23	9493	-5.80388	0.00186776	0.0788637	1.02075	0.915755	1
ENSONIG00000000013	ENSG00000184979	ubiquitin specific peptidase 18 [Source:ZFIN;Acc:ZDB-GENE-100210-2]	usp18	USP18	11274	-5.81291	1.48e-05	0.00294269	1.24845	0.449874	1
ENSONIG00000008056	ENSG00000105520	phospholipid phosphatase related 2a [Source:ZFIN;Acc:ZDB-GENE-040426-1171]	plppr2a	PLPPR2	64748	-5.87795	0.00172422	0.0754096	-1.1363	0.806333	1
ENSONIG00000008099	0	0	0			-5.90388	0.004141	0.126036
ENSONIG00000014951	ENSG00000080986	NDC80 kinetochore complex component [Source:ZFIN;Acc:ZDB-GENE-030131-904]	ndc80	NDC80	10403	-5.91385	0.00296606	0.105422	-1.01043	0.96004	1
ENSONIG00000003422	ENSG00000070601	FERM and PDZ domain containing 1a [Source:ZFIN;Acc:ZDB-GENE-090313-137]	frmpd1a	FRMPD1	22844	-5.99727	0.00423323	0.127909	-1.70414	0.366418	1
ENSONIG00000015571	ENSG00000149503	inner centromere protein [Source:HGNC Symbol;Acc:HGNC:6058]	INCENP	INCENP	3619	-6.00032	0.00183172	0.0777396	1.05731	0.777142	1
ENSONIG00000003145	0	0	0			-6.0508	0.00474962	0.13648	1.53183	0.423231	1
ENSONIG00000016681	ENSG00000149577	SID1 transmembrane family, member 2 [Source:ZFIN;Acc:ZDB-GENE-030131-7356]	sidt2	SIDT2	51092	-6.09677	9.38e-08	5.76e-05	-1.0967	0.593373	1
ENSONIG00000003658	ENSG00000134321	radical S-adenosyl methionine domain containing 2 [Source:ZFIN;Acc:ZDB-GENE-050913-129]	rsad2	RSAD2	91543	-6.19956	6.93e-05	0.00912516	-1.028	0.953503	1
ENSONIG00000004511	ENSG00000138496	0	0	PARP9	83666	-6.41304	0.00523796	0.145962	-1.74604	0.212868	1
ENSONIG00000019260	ENSG00000123358	nuclear receptor subfamily 4 group A member 1 [Source:HGNC Symbol;Acc:HGNC:7980]	NR4A1 (1 of many)	NR4A1	3164	-6.55217	0.00164859	0.073093	-1.47081	0.428084	1
ENSONIG00000010375	ENSG00000011426	anillin, actin binding protein [Source:ZFIN;Acc:ZDB-GENE-030131-4486]	anln	ANLN	54443	-6.62623	0.00187836	0.0788637	1.06793	0.787085	1
ENSONIG00000005996	0	solute carrier family 45, member 4 [Source:ZFIN;Acc:ZDB-GENE-091230-5]	slc45a4			-6.76553	0.00820795	0.188098	1.41777	0.381956	1
ENSONIG00000002309	ENSG00000121769	fatty acid binding protein 3, muscle and heart [Source:ZFIN;Acc:ZDB-GENE-020318-2]	fabp3	FABP3	2170	-6.76642	3.61e-06	0.00110941	-1.26927	0.238057	1
ENSONIG00000012146	ENSG00000185100	adenylosuccinate synthase like 1 [Source:ZFIN;Acc:ZDB-GENE-040516-18]	adssl1	ADSSL1	122622	-6.79388	0.00134365	0.0651721	-1.67414	0.337588	1
ENSONIG00000000243	0	0	0			-6.95114	0.00129624	0.064077	-1.02995	0.955822	1
ENSONIG00000002152	0	zgc:171704 [Source:ZFIN;Acc:ZDB-GENE-070820-16]	zgc:171704			-7.00453	0.000395674	0.0301605	-2.47964	0.0857103	1
ENSONIG00000001566	ENSG00000159231	carbonyl reductase 1 [Source:ZFIN;Acc:ZDB-GENE-030902-2]	cbr1 (1 of many)	CBR3	874	-7.00815	0.00603192	0.158139	-1.11668	0.707787	1
ENSONIG00000002098	ENSG00000100097	galectin 1 [Source:HGNC Symbol;Acc:HGNC:6561]	LGALS1 (1 of many)	LGALS1	3956	-7.01183	2.07e-06	0.000741909	-8.45836	9.47e-07	0.00100248
ENSONIG00000015344	0	Regulating Synaptic Membrane Exocytosis 2	rims2b		9699	-7.0262	0.000476655	0.0328866	-1.51758	0.241146	1
ENSONIG00000008265	ENSG00000182481	karyopherin alpha 2 (RAG cohort 1, importin alpha 1) [Source:ZFIN;Acc:ZDB-GENE-040718-22]	kpna2	KPNA2	3838	-7.10855	0.000521627	0.0353135	-1.02018	0.918622	1
ENSONIG00000012402	ENSG00000114251	wingless-type MMTV integration site family, member 5a [Source:ZFIN;Acc:ZDB-GENE-060328-3]	wnt5a	WNT5A	7474	-7.22217	0.0153433	0.26013	-1.81968	0.237471	1
ENSONIG00000012251	ENSG00000126709	interferon alpha inducible protein 6 [Source:HGNC Symbol;Acc:HGNC:4054]	IFI6	IFI6	2537	-7.33704	0.00106721	0.0564052	-1.21942	0.749219	1
ENSONIG00000011323	ENSG00000136108	0	0	CKAP2	26586	-7.36132	0.00370537	0.118041	1.17978	0.367671	1
ENSONIG00000006385	ENSG00000120539	microtubule associated serine/threonine kinase-like [Source:ZFIN;Acc:ZDB-GENE-040801-128]	mastl	MASTL	84930	-7.37602	0.000937719	0.0519247	1.07987	0.680473	1
ENSONIG00000006423	ENSG00000167080	beta-1,4-N-acetyl-galactosaminyltransferase 2 [Source:HGNC Symbol;Acc:HGNC:24136]	B4GALNT2 (1 of many)	B4GALNT2	124872	-7.44434	0.0034842	0.114863
ENSONIG00000012486	ENSG00000136514	0	0	RTP4	64108	-7.70012	0.00239485	0.0922909	2.27005	0.170029	1
ENSONIG00000017975	ENSG00000088325	TPX2, microtubule-associated, homolog (Xenopus laevis) [Source:ZFIN;Acc:ZDB-GENE-030131-9652]	tpx2	TPX2	22974	-7.82723	8.1e-05	0.0101469	-1.13057	0.527216	1
ENSONIG00000016638	ENSG00000134242	protein tyrosine phosphatase, non-receptor type 22 [Source:ZFIN;Acc:ZDB-GENE-060503-458]	ptpn22	PTPN22	26191	-7.82774	0.000234503	0.0213067	-1.31405	0.467227	1
ENSONIG00000001558	ENSG00000151892	GDNF family receptor alpha 1 [Source:HGNC Symbol;Acc:HGNC:4243]	GFRA1 (1 of many)	GFRA1	2674	-7.89176	0.00381155	0.118784	-1.22263	0.611199	1
ENSONIG00000000179	ENSG00000166851	polo-like kinase 1 (Drosophila) [Source:ZFIN;Acc:ZDB-GENE-021115-7]	plk1	PLK1	5347	-8.14393	0.000382909	0.0295826	-1.00307	0.986822	1
ENSONIG00000021134	0	G0/G1 Switch 2	0		50486	-8.15535	7.49e-11	1.93e-07	-43.4061	1.58e-14	1.34e-10
ENSONIG00000012721	0	0	0			-8.88599	0.0036645	0.117319	1.44243	0.59557	1
ENSONIG00000001807	ENSG00000129521	egl-9 family hypoxia-inducible factor 3 [Source:ZFIN;Acc:ZDB-GENE-040426-2541]	egln3	EGLN3	112399	-9.06209	1.7e-11	7.33e-08	-2.77488	0.00048632	0.117206
ENSONIG00000010302	ENSG00000272921	dual-specificity tyrosine-(Y)-phosphorylation regulated kinase 4 [Source:ZFIN;Acc:ZDB-GENE-091015-3]	dyrk4	0	0	-9.11001	0.00401687	0.123985	-1.95592	0.185942	1
ENSONIG00000013475	ENSG00000145358	DNA damage inducible transcript 4 like [Source:HGNC Symbol;Acc:HGNC:30555]	DDIT4L	DDIT4L	115265	-9.28734	0.000168004	0.0160725	-1.16469	0.451496	1
ENSONIG00000014605	ENSG00000102096	Pim-2 proto-oncogene, serine/threonine kinase [Source:ZFIN;Acc:ZDB-GENE-000831-6]	pim2	PIM2	11040	-9.28803	4.62e-10	7.45e-07	-1.05272	0.807589	1
ENSONIG00000012999	0	si:ch211-69g19.2 [Source:ZFIN;Acc:ZDB-GENE-030804-13]	si:ch211-69g19.2			-9.29018	2.12e-05	0.00385165	-1.19323	0.398676	1
ENSONIG00000000297	0	0	0			-9.5208	0.000717878	0.0432413	-1.10424	0.733574	1
ENSONIG00000000339	0	0	0			-9.94849	0.00192428	0.0798286
ENSONIG00000011181	ENSG00000114805	0	0	PLCH1	23007	-10.2121	0.00100719	0.0546457	-1.11289	0.791363	1
ENSONIG00000007222	ENSG00000111912	0	0	NCOA7	135112	-10.2253	4.55e-15	2.93e-11	-2.7357	0.0400344	1
ENSONIG00000005199	ENSG00000137497	0	0	NUMA1	4926	-10.3991	0.000427714	0.0306576	1.17049	0.406292	1
ENSONIG00000004210	0	solute carrier family 6 (neurotransmitter transporter, GABA), member 13 like [Source:ZFIN;Acc:ZDB-GENE-030616-628]	slc6a13l		6539	-10.5482	1.24e-05	0.00262081
ENSONIG00000001660	0	si:ch211-267e7.3 [Source:ZFIN;Acc:ZDB-GENE-070912-265]	si:ch211-267e7.3			-10.6437	5.17e-05	0.00745286	-1.15552	0.719761	1
ENSONIG00000016151	ENSG00000110244	0	0	APOA4	337	-10.7981	1.02e-05	0.00237169
ENSONIG00000007292	ENSG00000169710	fatty acid synthase [Source:ZFIN;Acc:ZDB-GENE-030131-7802]	fasn	FASN	2194	-11.0704	3.24e-07	0.000160908	1.57375	0.0134134	0.822783
ENSONIG00000012722	ENSG00000173821	0	0	RNF213	57674	-11.3271	0.000241848	0.0218204	-1.33162	0.583175	1
ENSONIG00000001410	ENSG00000183856	IQ motif containing GTPase activating protein 3 [Source:HGNC Symbol;Acc:HGNC:20669]	IQGAP3	IQGAP3	128239	-12.125	3.81e-05	0.00592364	-1.00167	0.99342	1
ENSONIG00000001922	ENSG00000278540	acetyl-CoA carboxylase alpha [Source:ZFIN;Acc:ZDB-GENE-060526-74]	acaca	ACACA	31	-12.4756	6.37e-08	4.33e-05	1.18703	0.34428	1
ENSONIG00000018736	0	0	0			-12.6069	0.000359842	0.0286585	-1.17676	0.769569	1
ENSONIG00000006530	0	anoctamin 11 [Source:ZFIN;Acc:ZDB-GENE-090313-245]	ano11			-12.8477	2.24e-05	0.0039171	-1.30962	0.53742	1
ENSONIG00000006939	ENSG00000147082	cyclin B3 [Source:ZFIN;Acc:ZDB-GENE-060929-684]	ccnb3	CCNB3	85417	-12.9404	0.000445399	0.0317489	-1.04439	0.81949	1
ENSONIG00000004577	ENSG00000122477	leucine rich repeat containing 39 [Source:ZFIN;Acc:ZDB-GENE-050417-279]	lrrc39	LRRC39	127495	-14.1489	4.09e-08	3.1e-05
ENSONIG00000003711	ENSG00000125740	FBJ murine osteosarcoma viral oncogene homolog B [Source:ZFIN;Acc:ZDB-GENE-041114-181]	fosb	FOSB	2354	-14.3624	0.00474305	0.13648	1.39779	0.37436	1
ENSONIG00000003834	0	0	0			-14.5	0.000421582	0.0306576	-1.09992	0.846347	1
ENSONIG00000019199	ENSG00000123342	matrix metallopeptidase 19 [Source:HGNC Symbol;Acc:HGNC:7165]	MMP19 (1 of many)	MMP19	4327	-16.2767	0.000217226	0.020309	-1.30119	0.598899	1
ENSONIG00000019196	ENSG00000114346	epithelial cell transforming 2 [Source:ZFIN;Acc:ZDB-GENE-040831-2]	ect2	ECT2	1894	-16.6288	1.17e-05	0.00255616	1.00386	0.983302	1
ENSONIG00000006981	0	triosephosphate isomerase 1a [Source:ZFIN;Acc:ZDB-GENE-020416-3]	tpi1a		7167	-16.7587	1.37e-05	0.00280401	1.19458	0.644076	1
ENSONIG00000013737	ENSG00000130203	apolipoprotein Ea [Source:ZFIN;Acc:ZDB-GENE-010724-18]	apoea	APOE	348	-17.0418	8.15e-07	0.000350621	-1.86644	0.39295	1
ENSONIG00000010330	ENSG00000214102	WEE1 homolog 2 (S. pombe) [Source:ZFIN;Acc:ZDB-GENE-030131-5682]	wee2	WEE2	494551	-17.2242	3.96e-07	0.000189226	1.11144	0.759907	1
ENSONIG00000020277	ENSG00000134107	basic helix-loop-helix family, member e40 [Source:ZFIN;Acc:ZDB-GENE-030131-3133]	bhlhe40	BHLHE40	8553	-21.5312	8.35e-16	1.08e-11	-1.49193	0.228577	1
ENSONIG00000018727	0	0	0			-21.6176	4.57e-06	0.00131346	-13.8833	0.00273792	0.328744
ENSONIG00000018729	0	0	0			-30.8389	5.83e-05	0.007923	-6.65801	0.0245271	1
ENSONIG00000019108	ENSG00000186897	complement component 1, q subcomponent-like 4b [Source:ZFIN;Acc:ZDB-GENE-131127-59]	c1ql4b	C1QL4	338761	-35.2918	2.25e-06	0.000782944	-63.8906	4.16e-05	0.0213478
ENSONIG00000021006	0	0	0			-37.9464	0.000149587	0.0151288
ENSONIG00000013882	ENSG00000139714	MORN repeat containing 3 [Source:ZFIN;Acc:ZDB-GENE-050417-152]	morn3	MORN3	283385	-49.6237	2.04e-08	2.02e-05	-1.11137	0.597079	1
ENSONIG00000001326	ENSG00000164434	fatty acid binding protein 7, brain, a [Source:ZFIN;Acc:ZDB-GENE-000627-1]	fabp7a	FABP7	2173	-50.2251	1.25e-08	1.35e-05	-1.07772	0.68422	1
ENSONIG00000000106	ENSG00000065833	malic enzyme 1, NADP(+)-dependent, cytosolic [Source:ZFIN;Acc:ZDB-GENE-061013-438]	me1	ME1	4199	-73.7509	3.87e-10	7.14e-07	-1.15797	0.521931	1

## Sheet: SI-Table-2
Table SI-2: List of GO terms significantly affected in the testis of male tilapia exposed to BaP. Determined by Gene Set Enrichment Analysis (GSEA; p < 0.05, fold change ≥ 10%)
TISSUE	Name	Type	Total Entities	Expanded # of Entities	# of Measured Entities	Measured Entities	Median change	p-value	Gene Set Category
LIVER	mitosis	Group	303	303	34	WEE2, NUMA1, PLK1, TPX2, MASTL, ANLN, INCENP, NDC80, CENPF, KIF11, BUB1, HELLS, NEK1, NSL1, NUSAP1, BRSK2, CDK1, KIFC1, DCTN1, KIF20B, PDS5B, PPP2R2D, CDK2, MAPRE2, TRIOBP, ANAPC2, CCNG1, HEPACAM2, CCNB2, CCNG2, ARL8B, NUDC, NCAPD2, MAU2	-2.83608	0.000193795	biological_process
LIVER	cell cycle	Group	645	645	60	ECT2, CCNB3, PIM2, G0S2, PLK1, TPX2, MASTL, CKAP2, ANLN, INCENP, NDC80, KIF11, MELK, DAB2IP, BUB1, MAPK4, HELLS, MCM7, NEK1, NSL1, NUSAP1, BRSK2, MAPK12, PMP22, NPAT, CDK1, PIM1, USP2, FANCI, SASS6, KIF20B, PRC1, CKS1B, POGZ, DUSP1, GP1BB, PDS5B, PPP2R2D, CDK2, MAPRE2, DDIT3, TRIOBP, ANAPC2, CCNG1, JAG2, HEPACAM2, CCNB2, CCNG2, RALB, ARL8B, NUDC, LIG1, CDK6, MPHOSPH8, NCAPD2, GNB2L1, UHRF2, CCNT2…	-2.5417	0.000274198	biological_process
LIVER	triglyceride biosynthetic process	Group	46	46	12	ACACA, FASN, ACLY, ELOVL5, LPIN1, ELOVL6, ACSL4, ELOVL1, HSD17B12, LPL, AGPAT5, DGAT2	-3.02987	0.000791148	biological_process
LIVER	long-chain fatty-acyl-CoA biosynthetic process	Group	17	17	8	ACACA, FASN, ACLY, ELOVL5, ELOVL6, ACSL4, ELOVL1, HSD17B12	-3.248	0.000821734	biological_process
LIVER	mitotic cytokinesis	Group	21	21	5	PLK1, CKAP2, ANLN, ANK3, NUSAP1	-6.62623	0.00107447	biological_process
LIVER	cell-cell signaling	Group	287	287	11	PCDH1, WNT5A, INHBA, STC2, NTF3, IL1B, FZD2, CARTPT, EFNA4, MPZL1, AIMP1	2.92542	0.00109248	biological_process
LIVER	G2-M transition of mitotic cell cycle	Group	137	137	14	NUMA1, PLK1, MASTL, MELK, CEP152, BRSK2, CDK1, CEP57, DCTN1, YWHAG, CDK5RAP2, CDK2, CEP135, CCNB2	-2.42897	0.00128118	biological_process
LIVER	cytokinesis	Group	81	81	7	ECT2, PLK1, INCENP, KIF23, KIF20A, PRC1, RALB	-5.80388	0.0017037	biological_process
LIVER	ovarian follicle development	Group	67	67	6	MMP19, LFNG, INHBA, KIT, PCYT1B, MMP14	4.1614	0.00246258	biological_process
LIVER	cellular response to calcium ion	Group	40	40	6	ECT2, FOSB, WNT5A, JUN, DMTN, JUND	-3.32705	0.00249088	biological_process
LIVER	cellular response to organic substance	Group	59	59	5	IQGAP3, NR4A1, IL1B, MCM7, TRIM71	-3.92184	0.00329574	biological_process
LIVER	neuron differentiation	Group	172	172	10	GFRA1, WNT5A, DDIT4, FZD2, BRSK2, FZD8, FZD3, ACSL4, TAL1, CEBPB	-2.37981	0.00367477	biological_process
LIVER	positive regulation of angiogenesis	Group	116	116	6	WNT5A, ANGPT4, ANGPTL3, IL1B, THBS1, CYR61	-3.92184	0.00371394	biological_process
LIVER	synaptic transmission	Group	464	464	21	SLC6A12, DLG4, KCNJ15, HCN3, PRKCG, CAMK4, KCNG3, LPAR3, PMP22, CARTPT, CACNA1B, SLC12A5, GJA10, GABRR3, UNC119, KCNQ3, KCNK1, TACR3, SLC38A2, SLC6A2, SLC1A3	-1.97451	0.00447065	biological_process
LIVER	peptidyl-serine phosphorylation	Group	85	85	7	PLK1, MAPKAPK3, BRSK2, MAPK12, PRKCZ, EPO, PDK2	-2.58288	0.00473224	biological_process
LIVER	mitotic cell cycle	Group	409	409	36	NUMA1, PLK1, MASTL, INCENP, NDC80, KIF23, CENPF, PSMB9, CEP152, KIF20A, BUB1, TOP2A, MCM7, NSL1, CDK1, CEP57, DCTN1, YWHAG, CKS1B, LMNA, CDK5RAP2, PDS5B, PPP2R2D, CDK2, CEP135, ANAPC2, GORASP1, CCNB2, NUDC, LIG1, PSMB6, CDK6, NCAPD2, UBA52, PSMD1, MAU2	-2.37173	0.00728557	biological_process
LIVER	activation of MAPK activity	Group	113	113	12	IQGAP3, WNT5A, NTF3, KIT, IL1B, MAPKAPK3, LPAR3, THBS1, CDK1, MAPKAPK5, CXCR4, UBA52	-2.13433	0.00772684	biological_process
LIVER	hemopoiesis	Group	115	115	11	MKNK2, MELK, HBB, TACC3, KIT, ZBTB16, SPTB, TAL1, ADD2, KLF11, CDK6	-2.72886	0.00857419	biological_process
LIVER	axonogenesis	Group	132	132	5	FZD2, ANK3, BAIAP2, BRSK2, FZD8	3.20114	0.009766	biological_process
LIVER	cell division	Group	371	371	39	ECT2, CCNB3, PLK1, TPX2, MASTL, ANLN, INCENP, NDC80, KIF11, BUB1, HELLS, NEK1, NSL1, NUSAP1, BRSK2, CDK1, KIF20B, PRC1, CKS1B, POGZ, PDS5B, PPP2R2D, CDK2, MAPRE2, TRIOBP, ANAPC2, CCNG1, HEPACAM2, CCNB2, CCNG2, RALB, ARL8B, NUDC, LIG1, CDK6, NCAPD2, CCNT2, MAU2, TSG101	-2.3748	0.0111832	biological_process
LIVER	lipid homeostasis	Group	27	27	7	APOE, ACACA, APOA4, GCK, ANGPTL3, IRS2, USF2	-4.97147	0.0132733	biological_process
LIVER	exocytosis	Group	114	114	6	RIMS2, ANK1, GCGR, BRSK2, STX3, SLC17A9	-3.42754	0.0136839	biological_process
LIVER	mitotic spindle assembly checkpoint	Group	37	37	5	PLK1, CENPF, BUB1, TTK, ANAPC2	-4.54231	0.0152616	biological_process
LIVER	response to ethanol	Group	152	152	10	APOE, AACS, IL1B, CA3, CDK1, CACNA1B, IGF2, CDK2, CASP8, EIF4EBP1	-2.30449	0.0183965	biological_process
LIVER	cellular response to glucose stimulus	Group	71	71	5	LGALS1, AACS, IL1B, SOX4, IRS2	-2.02083	0.01971	biological_process
LIVER	negative regulation of signal transduction	Group	88	88	8	DDIT4L, DDIT4, IGFBP3, RGS11, RGS16, SOCS1, INPP5D, SOCS3	2.12357	0.0201258	biological_process
LIVER	DNA metabolic process	Group	74	74	5	KPNA2, NT5E, TOP2A, MKI67, LIG1	-4.15225	0.020494	biological_process
LIVER	nervous system development	Group	527	527	36	FABP7, BHLHE40, ECT2, PCDH1, GFRA1, INHBA, DLG4, AQP4, NTF3, RAPGEF5, CHL1, KDM7A, ROBO3, BRSK2, BHLHE41, DCTN1, HES1, IGSF8, BMPR1A, PPP1R9B, MAP1S, INSC, ANAPC2, ZEB2, PPP2R5D, DEAF1, PLXNA4, DAB1, CXCR4, VPS13A, PLXNB3, MYLIP, SRGAP2, ARHGEF7, TSC1, FKTN	-1.94007	0.0206196	biological_process
LIVER	fatty acid biosynthetic process	Group	86	86	17	ACACA, FASN, ACLY, ELOVL5, SCD, FADS2, ELOVL6, PRKAG2, ELOVL1, HSD17B12, LPL, TBXAS1, PRKAG1, PRKAG3, PTPLAD1, FA2H, HSD17B8	-2.65569	0.0213733	biological_process
LIVER	microtubule-based movement	Group	90	90	6	KIF23, KIF11, KIF20A, KIFC1, KIF20B, KIF21A	-3.18042	0.0235418	biological_process
LIVER	cytokine-mediated signaling pathway	Group	287	287	21	IFI6, KPNA2, USP18, IL2RG, IFIT1, PTPRN, KIT, IL1B, IRF3, HLA-DRB1, HERC5, JAK2, KLF6, SOCS1, NCAM1, STAT1, SOCS3, IRF9, IRAK4, UBA52, PTPN6	-2.15622	0.0236645	biological_process
LIVER	epidermis development	Group	122	122	7	NTF3, KRT34, RBP2, IFT172, PPARA, SATB1, EGFR	2.13995	0.0241804	biological_process
LIVER	positive regulation of MAPK cascade	Group	94	94	8	IGFBP3, DAB2IP, KIT, LPAR3, ADRB3, NENF, IGF2, FGFR1	2.49225	0.0245103	biological_process
LIVER	sterol biosynthetic process	Group	29	29	6	DHCR7, SQLE, PRKAG2, FDFT1, HMGCS1, NSDHL	3.11775	0.0252253	biological_process
LIVER	cellular lipid metabolic process	Group	167	167	27	ME1, ACACA, FASN, G0S2, ACLY, ELOVL5, LPIN1, ELOVL6, PPARA, PRKAG2, ACSL4, FDFT1, FAR1, HMGCS1, ELOVL1, HSD17B12, AGPAT5, DGAT2, AMACR, HELZ2, CRAT, PLIN2, ACAT1, SREBF1, APOA1, NCOR1, ACAA1	-2.4558	0.0273595	biological_process
LIVER	positive regulation of JUN kinase activity	Group	36	36	7	WNT5A, DAB2IP, DVL3, IL1B, FZD8, ZEB2, MAP3K4	-3.92184	0.0300531	biological_process
LIVER	apoptotic process	Group	842	842	68	PIM2, EGLN3, CADM1, G0S2, TPX2, CKAP2, LGALS1, NR4A1, MKNK2, PSMB9, CASP6, DDIT4, MELK, IGFBP3, DAB2IP, BUB1, TNS4, IL1B, ZBTB16, IRF3, BRSK2, GDF6, EPO, CDK1, PIM1, NUPR1, G2E3, ID1, MCL1, NCF1, JAK2, YWHAG, LMNA, GADD45B, MAP1S, JMJD6, BFAR, DDIT3, TNFRSF10C, KLF11, GLI2, CASP8, SATB1, INPP5D, STAT1, BNIP3, GZMA, RALB, ERN1, EAF2, FAF1, TRADD, CFLAR, CXCR4, PSMB6, AIMP2, PHLPP1, GNB2L1, GPX1, I…	-2.12989	0.0307679	biological_process
LIVER	cell surface receptor signaling pathway	Group	274	274	25	GFRA1, CD22, INHBA, STC2, MKNK2, GPR128, FZD2, GCGR, PRKCZ, FZD8, FZD3, OSMR, RTN4RL1, GP1BB, JMJD6, CDA, NCAM1, TACSTD2, EGFR, NPR1, ACVR1B, PIK3CD, TDP2, IRF9, FGFRL1	1.7914	0.0317426	biological_process
LIVER	response to testosterone	Group	51	51	6	WNT5A, CASP6, EPO, CACNA1B, DUSP1, SRD5A1	-2.5417	0.0319314	biological_process
LIVER	lipid catabolic process	Group	121	121	9	PLCH1, PLA2G3, LIPE, PNPLA6, PLD4, AKR1D1, LPL, LIPA, PLA2G12B	-3.17959	0.0324796	biological_process
LIVER	actin cytoskeleton reorganization	Group	54	54	5	LPIN1, KIT, BRSK2, PRKCZ, MICALL2	-2.18001	0.0330255	biological_process
LIVER	outflow tract morphogenesis	Group	56	56	5	FZD2, JUN, THBS1, HES1, ZFPM1	-2.82073	0.0345379	biological_process
LIVER	response to organonitrogen compound	Group	86	86	7	CASP6, AACS, IL1B, CDK1, HMGCS1, CCNG1, GNAO1	2.15977	0.0348229	biological_process
LIVER	meiotic nuclear division	Group	105	105	5	WEE2, CCNB3, MKI67, CDK2, XRN1	-3.3682	0.038738	biological_process
LIVER	positive regulation of gene expression	Group	219	219	13	IQGAP3, IL2RG, KIT, CYP26B1, IL1B, ANK3, CDK1, VDR, AVPR2, PRKAG1, SOX9, CDK6, SEC16B	-2.13515	0.0390233	biological_process
LIVER	immune system process	Group	327	326	26	CADM1, PTPN22, ADSSL1, RSAD2, PSMB9, DAB2IP, NLRX1, CAMK4, IRF3, DHX58, HLA-DRB1, DCLRE1C, TAP2, PGLYRP2, JAK2, INPP5D, ZC3HAV1, CFD, C2, CSK, TLR5, C8B, PIK3CD, ITCH, IRAK4, SERPING1	-1.72957	0.0436271	biological_process
LIVER	biosynthetic process	Group	59	59	6	FASN, PCYT1B, GART, FDFT1, ALAS2, ALDH1L2	2.94345	0.0464526	biological_process
LIVER	artery morphogenesis	Group	29	29	5	APOE, ANGPTL3, STRA6, HES1, ZMIZ1	-3.44739	0.0466553	biological_process
LIVER	cochlea morphogenesis	Group	24	24	5	WNT5A, DVL3, FZD2, GLI2, SOX9	-2.32362	0.04705	biological_process
LIVER	embryonic digit morphogenesis	Group	63	63	6	WNT5A, ZBTB16, GNAQ, BMPR1A, GLI2, LRP4	-2.32362	0.0472932	biological_process
LIVER	regulation of small GTPase mediated signal transduction	Group	177	177	10	ECT2, DAB2IP, RAPGEF5, FAM13A, ARHGAP11A, RASGEF1B, VAV2, RHOT2, SRGAP2, ARHGEF7	-3.18969	0.0495624	biological_process
LIVER	spindle pole	Group	99	99	10	NUMA1, FAM110C, PLK1, TPX2, CKAP2, CENPF, KIF11, DCTN1, PRC1, CDK5RAP2	-5.21865	4.43367e-05	cellular_component
LIVER	chromosome, centromeric region	Group	134	134	11	DCTN6, PLK1, INCENP, NDC80, CENPF, BUB1, HELLS, NSL1, MKI67, PDS5B, PINX1	-3.54921	0.000181076	cellular_component
LIVER	kinetochore	Group	112	112	9	DCTN6, PLK1, INCENP, NDC80, CENPF, BUB1, NSL1, DCTN1, PINX1	-4.54231	0.000351825	cellular_component
LIVER	proteinaceous extracellular matrix	Group	324	324	20	VWF, MMP19, WNT5A, LGALS1, ADAMTS20, FLRT3, ADAMTSL1, CHL1, MFAP4, GPC1, LEPRE1, FBLN5, LTBP4, PAPLN, CYR61, LTBP1, ADAMTS1, MMP12, VTN, FBLN2	-2.14521	0.00179975	cellular_component
LIVER	condensed chromosome kinetochore	Group	77	77	6	DCTN6, PLK1, INCENP, NDC80, BUB1, PINX1	-4.54231	0.00207152	cellular_component
LIVER	spindle	Group	136	136	20	NUMA1, PLK1, TPX2, INCENP, KIF23, CENPF, KIF11, KIF20A, NUSAP1, KIFC1, TTK, KIF20B, PRC1, MAP1S, MZT2B, HEPACAM2, MAP7D1, PINX1, MAP7D3, KIAA1009	-2.81732	0.00282785	cellular_component
LIVER	chromosome	Group	328	328	18	DCTN6, NUMA1, PLK1, INCENP, NDC80, HIST1H1A, BUB1, NEIL1, NSL1, NUSAP1, CLOCK, POGZ, PDS5B, SUV420H2, LIG1, PINX1, NCAPD2, REV3L	-2.37133	0.00327816	cellular_component
LIVER	spindle microtubule	Group	41	41	8	NUMA1, PLK1, TPX2, KIF11, NUSAP1, CDK1, PRC1, NCOR1	-3.46922	0.00434495	cellular_component
LIVER	external side of plasma membrane	Group	294	294	17	VWF, GFRA1, CD22, IL2RG, AQP4, ITGAM, KIT, HLA-DRB1, THBS1, RTN4RL1, ITGA3, ITGA2B, NCAM1, LY75, CXCR4, ANXA5, CD40	-1.93806	0.00454008	cellular_component
LIVER	extracellular region	Group	2322	2321	107	VWF, C1QL4, FETUB, APOE, MMP19, APCS, APOA4, CLEC19A, CST2, WNT5A, LGALS1, LFNG, INHBA, ADAMTS20, STC2, ANGPT4, PMEL, NTF3, ANGPTL3, IFIT1, IGFBP3, HBB, MIA, IGHG1, ADAMTSL1, BPIFC, PLA2G3, CHL1, ITIH1, IL1B, MFAP4, GPC1, OVOS2, INHBC, LEPRE1, GDF6, THBS1, EPO, FBLN5, PENK, KIAA0100, CARTPT, NENF, EFNA4, TAP2, PGLYRP2, LTBP4, FNDC1, F13B, LPL, PAPLN, LECT2, CPE, ANTXR2, IGF2, CCDC134, CDA, C6orf5…	-1.63648	0.00906384	cellular_component
LIVER	anchored component of membrane	Group	164	164	13	MMP19, GFRA1, XPNPEP2, NT5E, GPC1, EFNA4, RTN4RL1, TREH, LPL, NCAM1, TNFRSF10C, TFPI, HFE2	-2.60063	0.0179693	cellular_component
LIVER	axon	Group	289	289	13	CADM1, GFRA1, DAB2IP, ANK3, ROBO3, LPAR3, FZD3, KLHL24, PVRL1, NCAM1, STAT1, NGDN, SDC3	-2.35496	0.0259982	cellular_component
LIVER	cell-cell junction	Group	141	141	14	ECT2, IQGAP3, PCDH1, CADM1, AQP4, STX3, PRKCZ, SLC2A1, FNDC1, MICALL2, PDZD2, CSK, CTNND1, PCDH12	-1.72897	0.0267746	cellular_component
LIVER	lateral plasma membrane	Group	45	45	5	IQGAP3, ANK3, FZD3, CLDN7, TACSTD2	2.29237	0.0281991	cellular_component
LIVER	cytoskeleton	Group	1074	1074	84	DCTN6, ECT2, FAM110C, PLK1, TPX2, MASTL, CKAP2, ANLN, INCENP, FRMPD1, FHOD3, KIF11, CEP152, KIF20A, MID1IP1, TNS4, ANK1, NEIL1, ANK3, NEK1, BAIAP2, SPIRE1, NUSAP1, CLIP2, BRSK2, CDK1, RAPH1, DMTN, SASS6, CEP57, EML1, DCTN1, KIF20B, ARL6, PRC1, JAK2, SPTB, RAI14, PPP1R9B, TTLL5, TUBB1, MAP1S, CDK5RAP2, UNC119, CDK2, MAPRE2, ADD2, TRIOBP, ZNF185, CASP8, MZT2B, CEP135, MICALL2, HEPACAM2, CTTNBP2NL, …	-2.05452	0.0283708	cellular_component
LIVER	kinesin complex	Group	61	61	5	KIF23, KIF11, KIF20A, KIFC1, KIF21A	-4.56848	0.0286361	cellular_component
LIVER	microtubule	Group	359	359	31	APOE, FAM110C, TPX2, CKAP2, INCENP, KIF23, KIF11, KIF20A, MID1IP1, NUSAP1, CLIP2, KIFC1, CEP57, EML1, DCTN1, KIF20B, PRC1, TUBB1, MAP1S, CDK5RAP2, MAPRE2, NUDC, MAP7D1, CCT4, KIF21A, DYNC2LI1, MAP7D3, HOOK3, KIAA1009, CCT7, CCT6A	-2.42897	0.0290834	cellular_component
LIVER	cell	Group	439	439	26	NUMA1, KPNA2, RIMS2, INHBA, ANK3, SPIRE1, NUSAP1, STX3, DMTN, STX11, CEP57, DIO2, CACNA1B, YWHAG, LTBP4, LMNA, CDK5RAP2, INSC, AP1M1, DDIT3, MICALL2, IPO7, HOOK3, EHD3, ITPR1, KIAA1033	-2.18001	0.0331214	cellular_component
LIVER	caveola	Group	76	76	5	LIPE, GNAQ, SLC2A1, JAK2, BMPR1A	-2.73553	0.0375133	cellular_component
LIVER	microtubule organizing center	Group	123	123	11	FAM110C, NEIL1, BRSK2, PRKCZ, CDK1, KIFC1, CEP57, CDK2, TRIOBP, ERCC6L2, RPS7	-2.01257	0.0396592	cellular_component
LIVER	iron ion binding	Group	217	217	18	CYP1B1, EGLN3, SCD, FADS2, HBB, CYP2C18, MB, CYP26B1, KDM7A, LEPRE1, CYP2J2, ACO2, CYP2R1, TBXAS1, JMJD6, HIF1AN, CYP7B1, FA2H	-2.26008	0.00105534	molecular_function
LIVER	protein C-terminus binding	Group	202	202	19	CADM1, DLG4, CENPF, SLC4A1, MID1IP1, TOP2A, NEIL1, ZBTB16, BAIAP2, MKI67, NPAT, FBLN5, CACNA1B, JAK2, CTBP1, CEP135, PFKM, CSK, ITPR1	-2.73553	0.00107008	molecular_function
LIVER	microtubule binding	Group	182	182	16	NUMA1, PLK1, KIF23, KIF11, KIF20A, NUSAP1, CLIP2, KIFC1, CEP57, KIF20B, PRC1, MAP1S, CDK5RAP2, MAPRE2, KIF21A, HOOK3	-2.74827	0.00320555	molecular_function
LIVER	heme binding	Group	184	184	14	CYP1B1, FADS2, HBB, CYP2C18, NR1D1, MB, CYP26B1, NENF, JAK2, CYP2J2, CYP2R1, TBXAS1, CYP7B1, FA2H	-1.8813	0.00423491	molecular_function
LIVER	protein heterodimerization activity	Group	572	572	39	BHLHE40, APOE, FOSB, RIMS2, INHBA, NR4A1, ITGAM, DVL3, TOP2A, MAPK4, FZD2, TEF, SOX4, ROBO3, BHLHE41, JUN, PPARA, TAP2, MCL1, SPTB, PDK2, HSPD1, JUND, TAL1, PVRL1, ADD2, CASP8, IKZF3, EGFR, BNIP3, SOX9, ZHX3, CFLAR, MTTP, CEBPB, P4HB, CEBPG, USF2, GCLC	-2.37981	0.0057621	molecular_function
LIVER	protein serine-threonine kinase activity	Group	484	484	38	WEE2, PIM2, PLK1, MASTL, SBK3, MKNK2, MELK, BUB1, PRKCG, MAPK4, EEF2K, CAMK4, MAPKAPK3, NEK1, BRSK2, MAPK12, PRKCZ, CDK1, PIM1, TTK, CDKL5, ADCK3, PDK2, BMPR1A, CDK2, CPNE3, MAPK15, MAPKAPK5, ERN1, MAP4K4, CDK6, ACVR1B, MAP3K4, FAM20C, BMP2K, IRAK4, CLK2, SRPK1	-2.13433	0.00767006	molecular_function
LIVER	hormone activity	Group	154	154	5	INHBA, STC2, INHBC, EPO, IGF2	2.49225	0.00898776	molecular_function
LIVER	oxidoreductase activity, acting on paired donors, with incorporation or reduction of molecular oxygen	Group	118	118	9	CYP1B1, EGLN3, CYP2C18, CYP26B1, LEPRE1, CYP2J2, CYP2R1, TBXAS1, CYP7B1	2.52536	0.00957971	molecular_function
LIVER	growth factor activity	Group	186	186	11	INHBA, NTF3, ANGPTL3, MIA, INHBC, GDF6, NENF, IGF2, JAG2, MANF, VEGFC	2.49225	0.0117518	molecular_function
LIVER	drug binding	Group	113	113	7	FASN, GSTA1, TOP2A, PDE4C, PPARA, HMGCS1, CXCR4	-3.34767	0.012049	molecular_function
LIVER	metallopeptidase activity	Group	179	179	18	MMP19, XPNPEP2, ADAMTS20, NAALADL1, ADAMTSL1, MMP15, LTA4H, KEL, DNPEP, FOLH1, PAPLN, CPE, CPN1, MMP14, ADAMTS1, MYSM1, MMP12, AGTPBP1	-1.92348	0.0157663	molecular_function
LIVER	microtubule motor activity	Group	91	91	7	KIF23, KIF11, KIF20A, KIFC1, DCTN1, KIF20B, KIF21A	-3.18042	0.0184663	molecular_function
LIVER	spectrin binding	Group	16	16	5	PTPRN, ANK1, ANK3, DMTN, ADD2	-3.0613	0.0196458	molecular_function
LIVER	metalloendopeptidase activity	Group	128	128	9	MMP19, ADAMTS20, ASTL, MMP15, KEL, PAPLN, MMP14, ADAMTS1, MMP12	-2.11075	0.0253795	molecular_function
LIVER	protein homodimerization activity	Group	768	768	70	VWF, BHLHE40, APOE, ECT2, FASN, APOA4, CADM1, LGALS1, NR4A1, CENPF, DAB2IP, THRSP, SLC4A1, KIT, TOP2A, MAPK4, ZBTB16, TEF, ROBO3, ALDH9A1, IRF3, BHLHE41, JUN, GDF6, ADRB3, TAP2, CEP57, HMGCS1, HES1, MCL1, GLDC, TIMM10, ANO6, PRTFDC1, PDK2, BMPR1A, DPY30, CDA, PVRL1, DGAT2, ADD2, CREB3, CTBP1, HIF1AN, PFKM, LRP4, IKZF3, STAT1, BNIP3, GZMA, ZHX3, THRB, NR0B2, TKT, CEBPB, SBF2, ACAT1, GRHPR, PRKAR2A…	-2.2362	0.0276167	molecular_function
LIVER	integrin binding	Group	107	107	10	VWF, GFRA1, ANGPTL3, THBS1, FBLN5, LTBP4, CYR61, MMP14, EGFR, VTN	1.78056	0.0404219	molecular_function
LIVER	calmodulin binding	Group	190	190	8	IQGAP3, EEF2K, CAMK4, RGS16, MYO1D, CDK5RAP2, ADD2, USP32	-2.3643	0.0432821	molecular_function
LIVER	structural constituent of cytoskeleton	Group	116	116	6	ANK1, ANK3, TNNT2, SPTB, TUBB1, ADD2	-2.72886	0.0470518	molecular_function
LIVER	carbohydrate binding	Group	243	243	9	CLEC19A, MRC2, LGALS1, ALG13, PVRL1, H6PD, PFKM, LY75, TKT	-1.99505	0.048499	molecular_function
LIVER	sequence-specific DNA binding RNA polymerase II transcription factor activity	Group	99	99	8	BHLHE40, SOX4, BHLHE41, HES1, BMPR1A, TAL1, KLF11, SOX9	-2.37981	0.049131	molecular_function
TESTIS	regulation of proteolysis	Group	75	75	12	SERPINA5, SERPINA3, SERPINA12, SERPINA1, SERPINA6, SERPINA7, SERPINA4, SERPINA11, SERPINA2P, SERPINA9, SERPING1, SERPINE1	9.28845	9.35317e-06	biological_process
TESTIS	proteolysis	Group	742	741	31	CELA1, ASTL, PRSS2, PRSS3, PRSS1, CTRC, F2, GGT1, GGT2, ST14, ENDOU, CTRB1, CTRB2, F10, CPA3, CPB1, MEP1B, PLAU, PRSS16, G6PC, LPA, PLG, HABP2, MMP2, HP, ADAMTS15, CPXM1, ERAP1, ADAMTS7, TFRC, TPP2	9.99136	7.12453e-05	biological_process
TESTIS	leukotriene biosynthetic process	Group	26	26	6	GGTLC2, GGT1, GGT2, GGTLC1, PLA2G1B, ALOX5	15.4926	0.000506338	biological_process
TESTIS	negative regulation of endopeptidase activity	Group	118	118	19	SERPINA5, SERPINA3, SERPINA12, SERPINA1, SERPINA6, SERPINA7, SERPINA4, SERPINA11, SERPINA2P, SERPINA9, FETUB, SERPING1, LPA, AMBP, SERPINE1, TIMP2, SPOCK3, ITIH3, APP	9.28845	0.00096164	biological_process
TESTIS	digestion	Group	67	67	10	PRSS2, PRSS3, PRSS1, CTRB1, CTRB2, MEP1B, AMY2B, AMY1C, UGT1A1, AKR1D1	11.1207	0.00113892	biological_process
TESTIS	hemostasis	Group	54	54	7	F2, FGB, FGG, F10, SERPING1, PLG, F2R	10.31	0.0023361	biological_process
TESTIS	oxygen transport	Group	17	17	5	HBB, HBG1, HBG2, HBA2, HBQ1	-7.48279	0.00592259	biological_process
TESTIS	protein heterooligomerization	Group	92	92	5	HBB, HBG1, HBG2, HBA1, HBA2	-7.48279	0.00592259	biological_process
TESTIS	wound healing	Group	131	131	5	F2, FGB, PLAU, FMOD, SERPINE1	7.51084	0.00732777	biological_process
TESTIS	fibrinolysis	Group	21	21	6	F2, PLAU, KRT1, SERPING1, PLG, SERPINE1	6.02633	0.0162868	biological_process
TESTIS	cobalamin metabolic process	Group	23	23	5	PRSS3, PRSS1, CTRB1, CTRB2, TCN2	11.1207	0.0178398	biological_process
TESTIS	cellular protein metabolic process	Group	533	533	8	F2, F10, CPA3, POMC, PLG, MMP2, ATF3, PMM1	8.5887	0.0295082	biological_process
TESTIS	response to calcium ion	Group	85	85	7	FGB, FGG, CLCNKB, FGA, PTK2B, SYT1, THBS1	5.5368	0.0366415	biological_process
TESTIS	inflammatory response	Group	376	376	22	CELA1, PYCARD, FGG, SERPINA3, SERPINA1, MEP1B, C3, SIGLEC1, TLR1, TLR6, TLR10, PRKD1, ALOX5, CXCR2, CXCR1, TLR9, F2R, CD44, LIPA, CD97, THBS1, STAB1	3.63356	0.0407136	biological_process
TESTIS	response to peptide hormone	Group	139	139	7	CTRB2, SERPINA3, SERPINA1, SERPINA7, DBH, UGT1A6, ALDOB	9.28845	0.0443155	biological_process
TESTIS	epidermis development	Group	122	122	5	CRABP2, FABP5, KRT5, KRT2, COL7A1	6.02633	0.0448911	biological_process
TESTIS	response to cytokine	Group	128	128	6	CTRB2, SERPINA3, SERPINA1, SERPINE1, TIMP2, MMP2	9.28845	0.0479603	biological_process
TESTIS	extracellular space	Group	1178	1178	77	PRSS3, PRSS2, PRSS1, F2, LECT2, FGB, FGG, PLA2G1B, ST14, ZP3, ENDOU, CTRB2, CTRB1, SERPINA1, SERPINA12, SERPINA3, SERPINA9, SERPINA2P, SERPINA11, SERPINA4, SERPINA7, SERPINA5, SERPINA6, POMC, LGALS1, MEP1B, APOD, LUM, COLQ, PLAU, C3, AMY1A, AMY2A, GPC6, FMOD, APOB, FETUB, HPX, WFDC1, SERPING1, COL12A1, C1QTNF4, SOST, PLG, FGA, PRF1, TNFRSF11B, APOA1, ABI3BP, AMBP, WISP2, HABP2, LPL, SERPINE1, APO…	5.04804	2.74717e-06	cellular_component
TESTIS	extracellular region	Group	2322	2321	122	C1QL4, CELA1, VMO1, PRSS1, PRSS3, PRSS2, F2, LECT2, FGB, PYCARD, FGG, PLA2G1B, ST14, ZP3, ENDOU, CTRB1, CTRB2, F10, CPB1, CPA3, SERPINA2P, SERPINA9, SERPINA5, SERPINA7, SERPINA12, SERPINA3, SERPINA1, SERPINA6, SERPINA4, SERPINA11, OLFM2, POMC, LGALS1, APOD, LUM, PLAU, HBB, C7, C3, AMY2A, AMY2B, AMY1A, AMY1C, NTS, GPC6, VWDE, HBA2, FMOD, APOB, SIGLEC1, FETUB, HPX, WFDC1, SERPING1, COL12A1, FST, C1…	3.3064	6.73711e-05	cellular_component
TESTIS	keratin filament	Group	126	126	18	KRT77, KRT1, KRT6C, KRT3, KRT73, KRT76, KRT4, KRT5, KRT6B, KRT7, KRT2, KRT6A, KRT8, KRT75, KRT74, KRT72, KRT79, KRT71	6.02633	0.000177879	cellular_component
TESTIS	intermediate filament	Group	193	193	16	KRT77, KRT1, KRT6C, KRT3, KRT73, KRT76, KRT4, KRT5, KRT7, KRT2, KRT6A, KRT8, KRT75, KRT72, KRT79, KRT71	6.02633	0.000371767	cellular_component
TESTIS	hemoglobin complex	Group	15	15	9	HBB, HBD, HBE1, HBG1, HBG2, HBA1, HBA2, HBQ1, HBM	-7.48279	0.00041014	cellular_component
TESTIS	Golgi lumen	Group	88	88	7	F2, F10, LUM, GPC6, B3GAT1, FMOD, CSPG5	-4.20811	0.00150904	cellular_component
TESTIS	anchored component of external side of plasma membrane	Group	26	26	5	GGTLC2, GGT1, GGT2, GGTLC1, MICB	15.4926	0.00562318	cellular_component
TESTIS	secretory granule	Group	130	130	7	PLA2G1B, ZP3, CPA3, POMC, SYT1, SLC30A8, THBS1	8.5887	0.0266013	cellular_component
TESTIS	platelet alpha granule	Group	16	16	5	FGB, FGG, SERPINA5, FGA, THBS1	9.28845	0.0312944	cellular_component

## Sheet: SI-Table-3
Table SI-4: Complete list of subnetworks significantly affected in the liver and testis of male tilapia exposed to BaP (p<0.05, fold change ≥ 10%)
TISSUE	Name	Type	Total # of Neighbors	# of Measured Neighbors	Gene Set Seed	Measured Neighbors	Median change	p-value
LIVER	Proteins/Chemicals Regulating Cell Processes of kinetochore assembly	Pathway	245	23	kinetochore assembly	NUMA1, PLK1, TPX2, INCENP, NDC80, CENPF, KIF11, BUB1, TACC3, TOP2A, HELLS, NSL1, PRKCZ, CDK1, KIFC1, CEP57, DCTN1, TTK, MCL1, PAX9, PDS5B, NUDC, PTPN6	-3.18592	0.000249099
LIVER	Proteins/Chemicals Regulating Cell Processes of telophase	Pathway	72	10	telophase	NUMA1, PLK1, WNT5A, ANLN, TOP2A, GPC1, MKI67, CDK1, SASS6, TTK	-3.76138	0.00053581
LIVER	Proteins/Chemicals Regulating Cell Processes of microtubule cytoskeleton assembly	Pathway	495	42	microtubule cytoskeleton assembly	APOE, TPI1, NUMA1, PLK1, TPX2, CKAP2, WNT5A, KPNA2, INCENP, NDC80, KIF23, DLG4, CENPF, NTF3, CEP152, TACC3, TOP2A, CAMK4, GNAQ, NUSAP1, CLIP2, PRKCZ, CDK1, KIFC1, CEP57, DCTN1, TUBB1, MAP1S, CDK5RAP2, UNC119, CEP135, HSPA5, NELFB, EGFR, GNAO1, CCNG2, RANBP1, KIF21A, HSP90AB1, DNAJB1, CTNND1, PDCL3	-2.1614	0.000832906
LIVER	Proteins/Chemicals Regulating Cell Processes of anaphase	Pathway	252	35	anaphase	CCNB3, NUMA1, PLK1, TPX2, MASTL, CKAP2, ANLN, INCENP, NDC80, KIF23, CENPF, BUB1, TACC3, TOP2A, GNAQ, MKI67, CDK1, KIFC1, RDH11, DCTN1, TTK, PRC1, CKS1B, HECW2, GADD45B, PDS5B, CDK2, ANAPC2, CCNG1, CCNB2, NUDC, RANBP1, PINX1, UBE2A, NAP1L1	-3.06932	0.000967492
LIVER	Proteins/Chemicals Regulating Cell Processes of mitotic spindle positioning	Pathway	172	21	mitotic spindle positioning	NUMA1, PLK1, TPX2, ANLN, INCENP, NDC80, KIF23, BUB1, FZD2, SPIRE1, CDK1, KIFC1, DCTN1, TTK, SPTB, ANTXR2, CDK5RAP2, INSC, ANAPC2, SOX9, FNBP1L	-3.18042	0.00140308
LIVER	Proteins/Chemicals Regulating Cell Processes of meiosis	Pathway	831	69	meiosis	WEE2, ECT2, CCNB3, ACACA, NUMA1, PLK1, TPX2, MASTL, WNT5A, LFNG, ANLN, INHBA, INCENP, NDC80, CENPF, HIST1H1A, KIF11, BUB1, PRKCG, TACC3, KIT, TOP2A, HELLS, CAMK4, CYP26B1, IL1B, MCM7, NEK1, BRSK2, RGS11, MAPK12, PRKCZ, CDK1, KIFC1, NUPR1, SLC2A1, TTK, JAK2, MOV10L1, NXT1, CKS1B, NSDHL, LMNA, DUSP1, IGF2, PDS5B, CDK2, SCMH1, EIF3B, CCNG1, EGFR, PROM1, NPR1, SOX9, GNAO1, CCNB2, NR0B2, XRN1, TKT, EI…	-2.20271	0.00205902
LIVER	Proteins/Chemicals Regulating Cell Processes of mitotic nuclear membrane assembly/disassembly	Pathway	64	12	mitotic nuclear membrane assembly/disassembly	PLK1, TPX2, MASTL, KPNA2, NDC80, CASP6, LPIN1, CDK1, DCTN1, TTK, LMNA, STIL	-3.18592	0.00229623
LIVER	Proteins/Chemicals Regulating Cell Processes of microtubule/kinetochore interaction	Pathway	43	5	microtubule/kinetochore interaction	PLK1, NDC80, CENPF, BUB1, CLIP2	-5.58174	0.00256238
LIVER	Proteins/Chemicals Regulating Cell Processes of mitotic checkpoint	Pathway	123	13	mitotic checkpoint	PLK1, INCENP, NDC80, CENPF, BUB1, JUN, PRKCZ, CDK1, KIFC1, PIM1, TTK, CASP8, CCNG1	-3.18592	0.00296302
LIVER	Proteins/Chemicals Regulating Cell Processes of mitotic spindle checkpoint	Pathway	266	28	mitotic spindle checkpoint	ECT2, CCNB3, NUMA1, PLK1, TPX2, INCENP, NDC80, CENPF, BUB1, TACC3, TOP2A, NUSAP1, BHLHE41, CDK1, KIFC1, PARG, TTK, HECW2, DUSP1, CDK5RAP2, CDK2, DDIT3, CCNG1, CCNB2, BTG3, RANBP1, PINX1, PTPN6	-3.18042	0.00322507
LIVER	Proteins/Chemicals Regulating Cell Processes of gastric motility	Pathway	96	7	gastric motility	APOE, APOA4, NTF3, IL1B, PENK, ADRB3, CARTPT	-3.07465	0.00394399
LIVER	Proteins/Chemicals Regulating Cell Processes of hippocampus plasticity	Pathway	98	8	hippocampus plasticity	APOE, FOSB, DLG4, NTF3, IL1B, EPO, ADD2, NCAM1	-3.23202	0.00440063
LIVER	Proteins/Chemicals Regulating Cell Processes of nuclear division	Pathway	80	11	nuclear division	ACACA, PLK1, TPX2, KPNA2, LGALS1, KIT, CDK1, CKS1B, CDK2, CREB3, RANBP1	-3.18592	0.0047172
LIVER	Proteins/Chemicals Regulating Cell Processes of synaptogenesis	Pathway	785	65	synaptogenesis	APOE, PTPRS, CADM1, GFRA1, PTPN22, MASTL, WNT5A, RIMS2, LGALS1, NR4A1, DLG4, AQP4, NTF3, FLRT3, DAB2IP, NT5E, AACS, CHL1, KIT, IL1B, FZD2, ANK3, GPC1, ROBO3, MAFB, BRSK2, JUN, THBS1, NRXN3, PRKCZ, EPO, FZD8, GNB5, ACSL4, ETV5, RTN4RL1, SLC12A5, IGSF8, CDKL5, CPE, PPP1R9B, IGF2, VDR, PVRL1, NCAM1, KCNQ3, LRP4, ATP7A, PER2, EGFR, ADAMTS1, CACNA1D, PLXNA4, CAPRIN1, SLC1A3, ARHGEF15, DAB1, GNB2L1, FG…	-2.11075	0.0047533
LIVER	Proteins/Chemicals Regulating Cell Processes of agglutination	Pathway	89	9	agglutination	VWF, FETUB, APCS, LGALS1, KIT, THBS1, KEL, ITGA2B, APOH	1.69355	0.0048111
LIVER	Proteins/Chemicals Regulating Cell Processes of metaphase	Pathway	340	45	metaphase	WEE2, ECT2, NUMA1, PLK1, TPX2, MASTL, INHBA, NR4A1, INCENP, NDC80, KIF23, CENPF, KIF11, MELK, BUB1, KIT, TOP2A, IL1B, GPC1, GNAQ, NUSAP1, CDK1, KIFC1, DCTN1, TTK, MCL1, PRC1, YWHAG, CKS1B, HECW2, PDS5B, CDK2, ANAPC2, AVPR2, GORASP1, CCNB2, NUDC, RANBP1, CDK6, NCAPD2, NAP1L1, ITPR1, PTPN6, STIL, RPS3	-2.8035	0.00507548
LIVER	Proteins/Chemicals Regulating Cell Processes of proestrus	Pathway	91	9	proestrus	CYP1B1, APOE, INHBA, DLG4, NR1D1, IL1B, NCAM1, EPOR, PER2	-2.35496	0.00573449
LIVER	Proteins/Chemicals Regulating Cell Processes of estrous cycle	Pathway	193	16	estrous cycle	APOE, CADM1, WNT5A, FABP3, INHBA, NR1D1, IL1B, LPAR3, SLC2A1, PENK, LPL, NCAM1, CYR61, CFTR, NPR1, SRD5A1	-2.35496	0.00623802
LIVER	Proteins/Chemicals Regulating Cell Processes of hippocampal function	Pathway	158	12	hippocampal function	APOE, DLG4, NTF3, CAMK4, IL1B, EPO, SLC2A1, PENK, ITGA3, LPL, CAMTA1, CREB3	-2.60063	0.00645354
LIVER	Proteins/Chemicals Regulating Cell Processes of innervation	Pathway	323	30	innervation	APOE, PTPRS, WNT5A, LGALS1, NTF3, CHL1, PRKCG, KIT, IL1B, ROBO3, GNAQ, JUN, GDF6, PRKCZ, EPO, SH2D3C, FZD3, PENK, CARTPT, CACNA1B, SLC12A5, NCAM1, CFTR, MMP14, ZEB2, EGFR, SLC1A3, CXCR4, KIF21A, ITPR1	-1.93806	0.00740836
LIVER	Proteins/Chemicals Regulating Cell Processes of mitotic spindle assembly	Pathway	83	13	mitotic spindle assembly	NUMA1, PLK1, TPX2, CKAP2, KPNA2, BUB1, TACC3, NUSAP1, CDK1, TTK, NUDC, RANBP1, MGEA5	-4.17424	0.00827754
LIVER	Proteins/Chemicals Regulating Cell Processes of reinnervation	Pathway	68	7	reinnervation	APOE, GFRA1, NTF3, JUN, EPO, CARTPT, NCAM1	-3.23202	0.00844094
LIVER	Proteins/Chemicals Regulating Cell Processes of meiosis II	Pathway	46	7	meiosis II	APOE, TPX2, INCENP, BUB1, CDK1, PDS5B, CDK2	-4.54231	0.00884961
LIVER	Proteins/Chemicals Regulating Cell Processes of fatty acid oxidation	Pathway	494	62	fatty acid oxidation	ME1, BHLHE40, APOE, TPI1, FOSB, ACACA, FASN, G0S2, GCK, FABP3, INHBA, NR4A1, RSAD2, MFSD2A, ACLY, ELOVL5, SCD, FADS2, LPIN1, LIPE, MC5R, CAMK4, IL1B, GNAQ, EPO, PPARA, SLC2A1, ADRB3, ACSL4, FDFT1, ID1, UCP1, RGS16, LPL, ACO2, PDK2, DUSP1, VDR, DGAT2, KLF11, SLC27A5, FABP4, AMACR, PER2, BNIP3, SOCS3, CRAT, NR0B2, IRS2, DBI, PRKAG3, PLIN2, TRAP1, EIF2S1, MTTP, ACAT1, SREBF1, APOA1, NCOR1, SIRT5, AB…	-2.30764	0.00906124
LIVER	Proteins/Chemicals Regulating Cell Processes of nuclear fragmentation	Pathway	117	7	nuclear fragmentation	EGLN3, PLK1, CASP6, CAMK4, EPO, LMNA, CASP8	-2.30449	0.00974589
LIVER	Proteins/Chemicals Regulating Cell Processes of sister chromatid cohesion	Pathway	93	8	sister chromatid cohesion	PLK1, INCENP, BUB1, CHL1, CDK1, TTK, MCL1, PDS5B	-3.18592	0.0100959
LIVER	Proteins/Chemicals Regulating Cell Processes of chromosome condensation	Pathway	366	39	chromosome condensation	NUMA1, CST2, PLK1, MASTL, NR4A1, INCENP, NDC80, CENPF, CASP6, HIST1H1A, NTF3, HBB, TOP2A, CAMK4, IL1B, NEK1, IRF3, NUSAP1, EPO, CDK1, MCL1, YWHAG, CLOCK, LMNA, VDR, PDS5B, GFI1B, CDK2, DDIT3, CASP8, PROM1, THRB, RANBP1, ANXA5, NCAPD2, PRKAR2A, NCOR1, RPS19, MGEA5	-2.37173	0.01058
LIVER	Proteins/Chemicals Regulating Cell Processes of mitotic spindle orientation	Pathway	62	6	mitotic spindle orientation	NUMA1, PLK1, NDC80, FZD2, ANTXR2, INSC	2.39136	0.0113628
LIVER	Proteins/Chemicals Regulating Cell Processes of thermogenesis	Pathway	255	27	thermogenesis	ACACA, G0S2, GCK, MFSD2A, SCD, THRSP, NR1D1, MB, IL1B, GCGR, ARRDC3, EPO, PPARA, SLC2A1, ADRB3, CARTPT, ID1, DIO2, UCP1, LPL, FABP4, THRB, NR0B2, IRS2, EIF4EBP1, CEBPB, AMFR	-3.07465	0.0114998
LIVER	Proteins/Chemicals Regulating Cell Processes of spindle assembly	Pathway	459	51	spindle assembly	CCNB3, NUMA1, PLK1, TPX2, MASTL, CKAP2, KPNA2, ANLN, INCENP, NDC80, KIF23, CENPF, KIF11, NTF3, CEP152, KIF20A, BUB1, TACC3, NEK1, SPIRE1, NUSAP1, CLIP2, PRKCZ, CDK1, KIFC1, PARG, SASS6, CEP57, DCTN1, TTK, KIF20B, PRC1, CDK5RAP2, CDK2, CEP135, MAPK15, GORASP1, CCNB2, NUDC, RANBP1, PINX1, SSX2IP, ARHGEF10, NCAPD2, KIAA1009, USP4, NCOR1, LMNB2, PTPN6, STIL, RPS3	-2.74827	0.0141061
LIVER	Proteins/Chemicals Regulating Cell Processes of Schwann cell migration	Pathway	74	9	Schwann cell migration	GFRA1, LGALS1, NTF3, CHL1, EPO, CDK1, VAV2, NCAM1, EGFR	-3.18592	0.0148264
LIVER	Proteins/Chemicals Regulating Cell Processes of DNA replication during S phase	Pathway	20	5	DNA replication during S phase	FASN, PLK1, MCM7, NPAT, CDK2	-3.88275	0.0165319
LIVER	Proteins/Chemicals Regulating Cell Processes of mitotic prometaphase	Pathway	134	15	mitotic prometaphase	NUMA1, PLK1, TPX2, INCENP, NDC80, BUB1, GPC1, CDK1, KIFC1, DCTN1, TTK, CCNB2, NUDC, RANBP1, GNB2L1	-3.18592	0.0167245
LIVER	Proteins/Chemicals Regulating Cell Processes of mesenchymal stem cell differentiation	Pathway	278	26	mesenchymal stem cell differentiation	VWF, BHLHE40, WNT5A, INHBA, RSAD2, NTF3, MIA, NT5E, IL1B, JUN, GDF6, THBS1, EPO, ADRB3, CARTPT, IGF2, VDR, CYR61, TACSTD2, ID4, BNIP3, SOX9, ZHX3, CXCR4, CEBPB, VTN	-1.93806	0.0180885
LIVER	Proteins/Chemicals Regulating Cell Processes of synapse maturation	Pathway	131	10	synapse maturation	APOE, CADM1, FABP3, DLG4, NTF3, THBS1, SLC12A5, CDK2, NCAM1, PTBP2	-2.37173	0.0201411
LIVER	Proteins/Chemicals Regulating Cell Processes of monocyte differentiation	Pathway	193	18	monocyte differentiation	APOE, APCS, INHBA, USP18, CMPK2, NT5E, NR1D1, IL1B, MAFB, JUN, PPARA, VDR, HSPD1, CASP8, STAT1, CEBPB, ACAT1, APOA1	-2.45267	0.0201813
LIVER	Proteins/Chemicals Regulating Cell Processes of male meiosis	Pathway	54	6	male meiosis	INCENP, CEP152, HELLS, CYP26B1, MOV10L1, CDK2	2.73323	0.0228839
LIVER	Proteins/Chemicals Regulating Cell Processes of gastrointestinal motility	Pathway	121	6	gastrointestinal motility	NTF3, KIT, IL1B, PENK, ADRB3, CARTPT	3.09501	0.0241903
LIVER	Proteins/Chemicals Regulating Cell Processes of muscle twitch	Pathway	82	8	muscle twitch	NR4A1, IGFBP3, IL1B, PENK, TNNT2, ADRB3, LPL, PDK2	-2.60063	0.0243747
LIVER	Proteins/Chemicals Regulating Cell Processes of parturition	Pathway	248	20	parturition	VWF, FOSB, ACACA, FABP3, INHBA, AQP4, FADS2, IL1B, JUN, PIM1, PPARA, PENK, HMGCS1, ANTXR2, KLF9, EGFR, SRD5A1, PRKAR2A, HPGD, SERPING1	1.70097	0.0250603
LIVER	Proteins/Chemicals Regulating Cell Processes of nerve function	Pathway	70	7	nerve function	LGALS1, NTF3, ITGAM, LPIN1, EPO, FOLH1, SLC6A2	-3.23202	0.0251575
LIVER	Proteins/Chemicals Regulating Cell Processes of oogenesis	Pathway	235	16	oogenesis	VWF, MASTL, KPNA2, BUB1, TACC3, KIT, CYP26B1, MCM7, THBS1, CDK1, PARG, CCNG1, EGFR, RPS2, ENTPD1, GNB2L1	-3.08212	0.025708
LIVER	Proteins/Chemicals Regulating Cell Processes of mitotic sister chromatid segregation	Pathway	61	10	mitotic sister chromatid segregation	PLK1, INCENP, NDC80, KIF23, CENPF, CDK1, TTK, PDS5B, TRIOBP, MAU2	-3.18592	0.025908
LIVER	Proteins/Chemicals Regulating Cell Processes of taste aversion	Pathway	100	8	taste aversion	DLG4, IL1B, JUN, PRKCZ, EPO, CARTPT, CACNA1B, PPP1R9B	-3.04206	0.026407
LIVER	Proteins/Chemicals Regulating Cell Processes of mitotic metaphase plate congression	Pathway	97	10	mitotic metaphase plate congression	PLK1, INCENP, NDC80, CENPF, BUB1, KIFC1, TTK, TRIOBP, NUDC, PINX1	-3.18042	0.026893
LIVER	Proteins/Chemicals Regulating Cell Processes of exploration behavior	Pathway	117	9	exploration behavior	APOE, FOSB, NTF3, CHL1, IL1B, EPO, PENK, SLC6A2, APOH	-3.23202	0.0282192
LIVER	Proteins/Chemicals Regulating Cell Processes of chromosome segregation	Pathway	407	40	chromosome segregation	ECT2, CCNB3, NUMA1, PLK1, TPX2, CKAP2, KPNA2, INCENP, NDC80, CENPF, BUB1, LPIN1, TACC3, TOP2A, NEK1, NSL1, NUSAP1, CDK1, KIFC1, TTK, MCL1, LMNA, CDK5RAP2, PDS5B, SUV420H2, TRIOBP, EIF3E, ANAPC2, PPP2R5D, SOX9, CCNB2, ARL8B, NUDC, RANBP1, PINX1, SSX2IP, GNB2L1, KIAA1009, PTPN6, MAU2	-2.8035	0.0282944
LIVER	Proteins/Chemicals Regulating Cell Processes of regulation of action potential	Pathway	361	26	regulation of action potential	APOE, GCK, INHBA, DLG4, NTF3, HCN3, KIT, IL1B, ANK3, JUN, SLC2A1, PENK, TNNT2, ADRB3, SLC12A5, CYP2J2, NCAM1, KCNQ3, PER1, PER2, CFTR, TACR3, NPR1, THRB, CACNA1D, TFAM	1.66149	0.0292127
LIVER	Proteins/Chemicals Regulating Cell Processes of adipogenesis	Pathway	948	99	adipogenesis	C1QL4, BHLHE40, APOE, FOSB, ACACA, FASN, G0S2, WNT5A, LGALS1, CBR3, FABP3, INHBA, NR4A1, ACLY, SCD, ANGPTL3, IGFBP3, THRSP, AACS, SLC4A1, NR1D1, LPIN1, LIPE, IL1B, FZD2, ZBTB16, ZNF395, CA3, IRF3, STRA6, ARRDC3, BHLHE41, JUN, PRKCZ, EPO, PPARA, SLC2A1, ADRB3, NENF, OSMR, ETV5, RETSAT, ID1, HES1, UCP1, JAK2, CLOCK, LPL, ZFPM1, LMNA, DUSP1, KLF6, BMPR1A, IGF2, VDR, SLCO2A1, CCRN4L, SOCS1, CDK2, DGA…	-2.24905	0.0297666
LIVER	Proteins/Chemicals Regulating Cell Processes of nerve sprouting	Pathway	74	6	nerve sprouting	APOE, NTF3, IL1B, EPO, IGF2, NCAM1	-2.35496	0.0303918
LIVER	Proteins/Chemicals Regulating Cell Processes of interphase	Pathway	311	36	interphase	CCNB3, NUMA1, PLK1, MASTL, LGALS1, ANLN, INHBA, CENPF, KIF11, MELK, BUB1, TOP2A, CAMK4, IL1B, CLIP2, CDK1, KIFC1, DCTN1, TTK, LMNA, CDK5RAP2, PDS5B, TAL1, CDK2, MDH1, CEP135, PPP2R5D, GORASP1, NUDC, RANBP1, PINX1, ARHGEF10, CDK6, TPT1, CD40, SRPK1	-2.37173	0.030474
LIVER	Proteins/Chemicals Regulating Cell Processes of nerve regeneration	Pathway	319	33	nerve regeneration	APOE, PTPRS, GFRA1, LGALS1, INHBA, DLG4, CASP6, AQP4, NTF3, FLRT3, CHL1, KIT, IL1B, GPC1, JUN, EPO, CDK1, CARTPT, MCL1, KLF6, IGF2, NCAM1, ATF3, EGFR, SOCS3, NR0B2, DBI, PDLIM1, CXCR4, VTN, APOA1, AGTPBP1, PTPN6	-2.01457	0.0305563
LIVER	Proteins/Chemicals Regulating Cell Processes of microtubule bundling	Pathway	79	18	microtubule bundling	NUMA1, PLK1, TPX2, CKAP2, INCENP, KIF23, NUSAP1, CDK1, KIFC1, CEP57, DCTN1, PRC1, PPP1R9B, MAP1S, CDK5RAP2, TPT1, ARHGEF7, MPP1	-2.83608	0.0309848
LIVER	Proteins/Chemicals Regulating Cell Processes of cellular extravasation	Pathway	115	10	cellular extravasation	VWF, APOE, LGALS1, ITGAM, NT5E, IL1B, PPARA, PVRL1, SDC3, SERPINC1	-3.14987	0.03127
LIVER	Proteins/Chemicals Regulating Cell Processes of tolerance induction	Pathway	180	20	tolerance induction	VWF, APOE, FCGRT, CD22, LGALS1, ITGAM, PRKCG, IL1B, GNAQ, THBS1, EPO, SLC2A1, VDR, HSPD1, NCAM1, HSPA5, TLR5, IRAK4, CD40, PTPN6	-1.70467	0.0333531
LIVER	Proteins/Chemicals Regulating Cell Processes of ovary follicle maturation	Pathway	107	5	ovary follicle maturation	INHBA, NR4A1, IL1B, MAPKAPK3, ADAMTS1	-2.11075	0.0345584
LIVER	Proteins/Chemicals Regulating Cell Processes of lipid oxidation	Pathway	170	18	lipid oxidation	APOE, ACACA, APOA4, SCD, LIPE, MB, EPO, PPARA, ADRB3, CARTPT, UCP1, JAK2, LPL, DGAT2, AMACR, PRKAG3, SREBF1, APOA1	-3.04206	0.0354365
LIVER	Proteins/Chemicals Regulating Cell Processes of gonad development	Pathway	130	10	gonad development	WNT5A, ADAMTS20, KIT, CYP26B1, MAFB, CDK1, LPL, ADCK3, SOX9, ADAMTS1	-2.59433	0.0371254
LIVER	Proteins/Chemicals Regulating Cell Processes of blood-retinal barrier	Pathway	87	9	blood-retinal barrier	AQP4, IGFBP3, IL1B, PRKCZ, EPO, SLC29A2, SLC2A1, PVRL1, SLC6A6	-2.03728	0.0371781
LIVER	Proteins/Chemicals Regulating Cell Processes of Glycogen degradation	Pathway	106	11	Glycogen degradation	GCK, INHBA, NR4A1, IGFBP3, IL1B, GCGR, PPARA, ADRB3, PFKM, ERN1, AIMP1	-2.24909	0.0378932
LIVER	Proteins/Chemicals Regulating Cell Processes of axon extension	Pathway	164	15	axon extension	PTPRS, WNT5A, NTF3, KIT, CAMK4, ROBO3, PRKCZ, FZD3, RAPH1, SPTB, BMPR1A, NCAM1, ATP7A, VEGFC, RND1	-1.98852	0.037979
LIVER	Proteins/Chemicals Regulating Cell Processes of germ-cell development	Pathway	194	14	germ-cell development	MMP19, INHBA, HIST1H1A, NTF3, KIT, CYP26B1, JUN, USP2, MAP1S, CDK2, CASP8, EGFR, GNAO1, SNRPB	-2.08465	0.0384635
LIVER	Proteins/Chemicals Regulating Cell Processes of visual learning	Pathway	343	29	visual learning	APOE, FASN, APOA4, CADM1, XPNPEP2, DLG4, NTF3, PRKCG, KIT, IL1B, GNAQ, JUN, EPO, PPARA, CARTPT, ITGA3, NCF1, PPP1R9B, IGF2, NCAM1, EPOR, STAT1, NTAN1, DAB1, EIF2S1, PHLPP1, SDC3, APOA1, TSC1	-1.94007	0.0386372
LIVER	Proteins/Chemicals Regulating Cell Processes of DNA double-strand break formation	Pathway	106	8	DNA double-strand break formation	PLK1, TOP2A, PRKCZ, CDK1, DCLRE1C, PARG, XRCC1, EGFR	-3.08212	0.0401105
LIVER	Proteins/Chemicals Regulating Cell Processes of systolic function	Pathway	153	8	systolic function	LPIN1, KIT, GNAQ, JUN, EPO, TNNT2, LPL, AVPR2	-2.60063	0.041109
LIVER	Proteins/Chemicals Regulating Cell Processes of muscle growth	Pathway	185	19	muscle growth	DDIT4L, B4GALNT2, LGALS1, INHBA, NMRK2, IGFBP3, CAMK4, IL1B, THBS1, TNNT2, LPL, LMNA, IGF2, EGFR, SLC38A2, BTG3, IRS2, EIF4EBP1, APOA1	-2.02083	0.0419234
LIVER	Proteins/Chemicals Regulating Cell Processes of microtubule cytoskeleton organization	Pathway	429	40	microtubule cytoskeleton organization	APOE, NUMA1, FAM110C, PLK1, TPX2, CKAP2, INCENP, NDC80, DLG4, CENPF, BUB1, TACC3, CAMK4, NUSAP1, CLIP2, PRKCZ, CDK1, KIFC1, CEP57, ID1, EML1, DCTN1, TTK, GP1BB, CDK5RAP2, PVRL1, NCAM1, INPP5D, ANAPC2, GNAO1, NUDC, RANBP1, DAB1, KIF21A, VTN, NAP1L1, CTNND1, ARHGEF7, RANBP10, KIDINS220	-2.08465	0.0422981
LIVER	Proteins/Chemicals Regulating Cell Processes of regulation of body size	Pathway	175	15	regulation of body size	APOE, RNF213, PIM2, NTF3, IGFBP3, SOX4, JUN, PIM1, BMPR1A, IGF2, VDR, GRB10, EGFR, RPS7, RPS19	1.62402	0.0424053
LIVER	Proteins/Chemicals Regulating Cell Processes of cell enlargement	Pathway	51	9	cell enlargement	ACACA, CASP6, IL1B, GNAQ, PPARA, SLC2A1, LPL, EGFR, MAPKAPK5	-2.60063	0.043595
LIVER	Proteins/Chemicals Regulating Cell Processes of eating behavior	Pathway	261	19	eating behavior	APOE, ACACA, FASN, APOA4, GCK, LIPE, IL1B, PPARA, PENK, ADRB3, CARTPT, CLOCK, IGF2, UNC119, NPR1, GNAO1, EIF2S1, SDC3, SERPINC1	-2.08465	0.0446167
LIVER	Proteins/Chemicals Regulating Cell Processes of response to hypoxia	Pathway	414	45	response to hypoxia	BHLHE40, PIM2, DDIT4L, EGLN3, LGALS1, SAT2, DLG4, ANGPT4, DDIT4, CHL1, LPIN1, BLVRA, TACC3, MB, IL1B, GNAQ, MAPK12, BHLHE41, JUN, PRKCZ, EPO, PPARA, SLC2A1, TTK, NCF1, JMJD6, CTBP1, HIF1AN, EPOR, LIMD1, CFTR, EGFR, BNIP3, PROM1, GNAO1, CCNG2, EIF4EBP1, ERN1, CXCR4, EIF2S1, P4HB, IGF2R, GPX1, SLC31A1, FGFRL1	-2.26008	0.0448298
LIVER	Proteins/Chemicals Regulating Cell Processes of M phase	Pathway	366	45	M phase	WEE2, CCNB3, NUMA1, PLK1, TPX2, MASTL, CKAP2, KPNA2, LGALS1, CENPF, KIF11, NTF3, TACC3, KIT, TOP2A, MCM7, NUSAP1, MKI67, CDK1, PIM1, PPARA, SLC2A1, TTK, JAK2, CKS1B, HECW2, CAMTA1, CCRN4L, CDK2, HSPA5, EGFR, CCNB2, NUDC, NR0B2, TXNDC5, PINX1, ARHGEF10, MRPL36, CDK6, NCAPD2, DNAJB1, ITCH, CCNI, AIMP1, MGEA5	-2.50853	0.0449337
LIVER	Proteins/Chemicals Regulating Cell Processes of nuclear migration	Pathway	72	8	nuclear migration	PLK1, TPX2, KPNA2, IRF3, CDK1, DCTN1, NUDC, CXCR4	-3.18592	0.0450817
LIVER	Proteins/Chemicals Regulating Cell Processes of blood flow	Pathway	462	39	blood flow	VWF, CYP1B1, APOE, INHBA, ANGPT4, NTF3, IGFBP3, ITGAM, NT5E, SLC4A1, MB, IL1B, JUN, THBS1, EPO, PPARA, PENK, TNNT2, ADRB3, CARTPT, JAK2, ITGA2B, LPL, IGF2, SLCO2A1, PER2, AVPR2, STAT1, EGFR, NPR1, SRD5A1, SLC6A2, DLL4, VEGFC, CXCR4, ENTPD1, ANXA5, P4HB, SERPINC1	-1.98852	0.0450844
LIVER	Proteins/Chemicals Regulating Cell Processes of postmenopause	Pathway	118	8	postmenopause	VWF, CYP1B1, APOE, IGFBP3, IL1B, VDR, SREBF1, NAT2	1.71875	0.0463921
LIVER	Proteins/Chemicals Regulating Cell Processes of penile erection	Pathway	101	5	penile erection	ANGPT4, IGFBP3, NT5E, EPO, SRD5A1	-3.23202	0.0465316
LIVER	Proteins/Chemicals Regulating Cell Processes of oncosis	Pathway	109	9	oncosis	APOE, DLG4, PRKCG, EPO, CARTPT, MCL1, DUSP1, EPOR, BNIP3	-2.8035	0.0469576
LIVER	Proteins/Chemicals Regulating Cell Processes of macrophage function	Pathway	235	17	macrophage function	APOE, APCS, LGALS1, USP18, ITGAM, IL1B, THBS1, EPO, ADRB3, NCF1, LPL, INPP5D, ATP7A, SOCS3, CMKLR1, MMP12, CEBPB	-2.78268	0.0474695
LIVER	Proteins/Chemicals Regulating Cell Processes of thermoregulation	Pathway	223	17	thermoregulation	VWF, NR1D1, MC5R, IL1B, EPO, PPARA, PENK, ADRB3, CARTPT, DIO2, UCP1, CLOCK, BMPR1A, NCAM1, ATP7A, TACR3, CEBPB	-2.21102	0.0480864
LIVER	Proteins/Chemicals Regulating Cell Processes of exit from mitosis	Pathway	82	11	exit from mitosis	NUMA1, PLK1, MASTL, BUB1, TOP2A, CDK1, CKS1B, CDK2, PPP2R5D, CCNB2, LAMP2	-3.18592	0.0481781
LIVER	Proteins/Chemicals Regulating Cell Processes of startle response	Pathway	107	6	startle response	FOSB, CAMK4, IL1B, CARTPT, VDR, NCAM1	-2.45267	0.0482768
LIVER	Proteins/Chemicals Regulating Cell Processes of vasoconstriction	Pathway	407	25	vasoconstriction	VWF, APOE, LGALS1, FADS2, NT5E, MB, IL1B, GNAQ, THBS1, PRKCZ, EPO, PPARA, PENK, CARTPT, JAK2, LPL, TBXAS1, CFTR, AVPR2, TACR3, EGFR, SLC6A2, ENTPD1, HPGD, ITPR1	-2.50869	0.0487692
TESTIS	Proteins/Chemicals Regulating Cell Processes of blood clotting	Pathway	302	30	blood clotting	PRSS1, F2, FGB, FGG, F10, SERPINA5, SERPINA3, SERPINA1, SERPINA4, LGALS1, PLAU, APOB, SERPING1, PLG, LPA, FGA, ITGAM, APOA1, PGLYRP2, CSPG5, AMBP, HABP2, SERPINE1, APOH, F2R, ITGA2B, ANGPT1, NT5E, THBS1, APP	5.5368	0.000519844
TESTIS	Proteins/Chemicals Regulating Cell Processes of neutrophil chemotaxis	Pathway	239	16	neutrophil chemotaxis	F2, PLA2G1B, SERPINA1, SERPINA3, POMC, LGALS1, PLAU, HPX, FGA, PTK2B, ITGAM, AMBP, CXCR2, CXCR1, HP, SFTPA1	5.5368	0.000734839
TESTIS	Proteins/Chemicals Regulating Cell Processes of fibrinolysis	Pathway	174	26	fibrinolysis	F2, FGG, F10, CPB1, SERPINA3, SERPINA1, SERPINA5, POMC, PLAU, C3, APOB, SERPING1, PLG, LPA, FGA, APOA1, AMBP, CXCR2, HABP2, SERPINE1, APOH, MMP2, F2R, ITGA2B, LDLR, APP	5.62017	0.000906227
TESTIS	Proteins/Chemicals Regulating Cell Processes of blood vessel permeability	Pathway	494	41	blood vessel permeability	CELA1, F2, TKT, PLA2G1B, F10, SERPINA5, SERPINA1, SERPINA4, SERPINA3, POMC, LGALS1, PLAU, C3, NTS, HPX, KRT5, SERPING1, PLG, LPA, PRF1, TLR6, CRHR1, ALOX5, AMBP, TWIST1, CXCR2, PDE2A, SERPINE1, TIMP2, TYMP, MMP2, CLDN1, F2R, CD44, SFTPA1, SFTPA2, ITGA2B, ANGPT1, TG, THBS1, APP	3.72959	0.00117799
TESTIS	Proteins/Chemicals Regulating Cell Processes of myoblast proliferation	Pathway	190	8	myoblast proliferation	MYOD1, F2, POMC, LGALS1, PLAU, FST, PLG, CD44	7.51084	0.00139335
TESTIS	Proteins/Chemicals Regulating Cell Processes of muscle fiber development	Pathway	252	7	muscle fiber development	MYOD1, F2, PLAU, FST, PLG, STAC3, TIMP2	5.79338	0.00442016
TESTIS	Proteins/Chemicals Regulating Cell Processes of blood clot lysis	Pathway	78	16	blood clot lysis	F2, FGG, F10, CPB1, POMC, PLAU, C3, SERPING1, PLG, LPA, FGA, SERPINE1, MMP2, APOE, ITGA2B, APP	5.82838	0.00556924
TESTIS	Proteins/Chemicals Regulating Cell Processes of T-cell homeostasis	Pathway	176	13	T-cell homeostasis	LECT2, LAG3, LGALS1, GIMAP4, GIMAP1, GIMAP5, FABP4, PRF1, TBX21, FOXP3, EGR2, BNIP3, LIPA	-2.28319	0.00573921
TESTIS	Proteins/Chemicals Regulating Cell Processes of neutrophil recruitment	Pathway	355	30	neutrophil recruitment	F2, PYCARD, SERPINA1, DIABLO, POMC, LGALS1, PLAU, PLG, LPA, ITGAX, ITGAM, TLR6, TLR1, APOA1, CLEC4E, CLEC6A, TBX21, ALOX5, CXCR2, CXCR1, HABP2, SERPINE1, SIGLEC7, TLR9, MMP2, F2R, CD44, ITGA2B, CD97, THBS1	3.63356	0.00757735
TESTIS	Proteins/Chemicals Regulating Cell Processes of degranulation	Pathway	505	27	degranulation	F2, CPA3, POMC, LGALS1, PLAU, C3, NTS, CACNB2, PLG, PTK2B, PRF1, ITGAM, TLR6, APOA1, CLEC4E, CRHR1, SYT1, ALOX5, CXCR2, CXCR1, SIGLEC12, SH2D1A, TLR9, F2R, MICA, TG, APP	3.91058	0.00792453
TESTIS	Proteins/Chemicals Regulating Cell Processes of fibroblast proliferation	Pathway	367	22	fibroblast proliferation	F2, F10, SERPINA12, SERPINA1, DIABLO, POMC, LGALS1, LUM, PLAU, NTS, PLG, TNFRSF11B, SERPINE1, CYP1A1, TIMP2, MRC1, MMP2, F2R, CD44, POSTN, ATF3, ITGA5	3.3209	0.00818387
TESTIS	Proteins/Chemicals Regulating Cell Processes of digestion	Pathway	103	10	digestion	CELA1, PRSS2, F10, CPB1, SERPINA1, ASAH2, NTS, SERPINE1, PER1, COMT	9.28845	0.00840367
TESTIS	Proteins/Chemicals Regulating Cell Processes of neutrophil adhesion	Pathway	221	24	neutrophil adhesion	F2, PLA2G1B, SERPINA1, POMC, LGALS1, NTS, HPX, PLG, PTK2B, ITGAM, ITGAX, APOA1, CLEC4E, PENK, PRKD1, ALOX5, CXCR1, CXCR2, TLR9, CD44, HP, ITGA2B, ANGPT1, NT5E	3.12289	0.00868916
TESTIS	Proteins/Chemicals Regulating Cell Processes of autolysis	Pathway	66	10	autolysis	PRSS3, PRSS1, F2, SERPINA5, PLAU, PLG, PRF1, TIMP2, MMP2, APP	7.51084	0.0106153
TESTIS	Proteins/Chemicals Regulating Cell Processes of zymogen activation	Pathway	60	11	zymogen activation	PRSS1, F2, ST14, F10, PLAU, PLG, PRKD1, HABP2, TIMP2, MMP2, LDLR	5.62017	0.0107678
TESTIS	Proteins/Chemicals Regulating Cell Processes of complement activation	Pathway	236	26	complement activation	PRSS3, PRSS2, PRSS1, F2, SERPINA3, SERPINA4, SERPINA1, PLAU, C3, FMOD, KRT1, SERPING1, PLG, PRF1, APOA1, PGLYRP2, SERPINE1, APOH, MMP2, APOE, SFTPA1, ITGA2B, TG, CLU, TFRC, APP	5.04804	0.0117057
TESTIS	Proteins/Chemicals Regulating Cell Processes of hemolysis	Pathway	197	27	hemolysis	F2, PLA2G1B, F10, SERPINA1, POMC, LGALS1, ASAH2, HBB, C3, HBA1, APOB, HPX, SERPING1, PLG, PRF1, ITGAM, APOA1, PRKD1, SLC4A1, UGT1A1, HP, BNIP3, ASGR2, ASGR1, CLU, PNPLA2, APP	2.9976	0.015086
TESTIS	Proteins/Chemicals Regulating Cell Processes of chondrocyte proliferation	Pathway	212	8	chondrocyte proliferation	F2, POMC, LGALS1, PLAU, FMOD, TNFRSF11B, CD44, ATF3	2.93104	0.0163805
TESTIS	Proteins/Chemicals Regulating Cell Processes of neutrophil extravasation	Pathway	63	6	neutrophil extravasation	POMC, LGALS1, C3, PLG, PRKD1, CXCR2	5.62017	0.0185025
TESTIS	Proteins/Chemicals Regulating Cell Processes of skin changes	Pathway	67	6	skin changes	CELA1, POMC, PLAU, PLG, CXCR2, TLR9	7.51084	0.0190617
TESTIS	Proteins/Chemicals Regulating Cell Processes of blood coagulation, intrinsic pathway	Pathway	14	5	blood coagulation, intrinsic pathway	F2, F10, SERPING1, PLG, F2R	5.82838	0.0199065
TESTIS	Proteins/Chemicals Regulating Cell Processes of cellular extravasation	Pathway	115	14	cellular extravasation	F2, POMC, LGALS1, LUM, PLAU, PLG, ITGAX, ITGAM, FUT7, CXCR2, MMP2, CD44, APOE, NT5E	3.63356	0.0206258
TESTIS	Proteins/Chemicals Regulating Cell Processes of hepatic regeneration	Pathway	439	25	hepatic regeneration	F2, LECT2, SERPINA5, POMC, PLAU, C3, NTS, SERPING1, FST, G6PC, PLG, GCGR, FGL1, ALOX5, AMBP, CXCR2, SERPINE1, CYP1A1, TIMP2, MMP2, CD44, ATF3, LDLR, THBS1, PLIN2	3.72959	0.0232336
TESTIS	Proteins/Chemicals Regulating Cell Processes of myoblast fusion	Pathway	187	9	myoblast fusion	MYOD1, F2, LGALS1, PLAU, FST, STAC3, TIMP2, MRC1, ADAMTS15	3.23648	0.0233464
TESTIS	Proteins/Chemicals Regulating Cell Processes of proestrus	Pathway	91	5	proestrus	CYP1B1, POMC, NTS, FST, APOE	7.11788	0.0252462
TESTIS	Proteins/Chemicals Regulating Cell Processes of neutrophil migration	Pathway	374	36	neutrophil migration	F2, SERPINA1, SERPINA3, POMC, LGALS1, LUM, PLAU, C3, HPX, SERPING1, PLG, PTK2B, ITGAM, ITGAX, ITGAD, TLR1, TLR6, APOA1, CLEC4E, PRKD1, ALOX5, CXCR2, CXCR1, HABP2, SERPINE1, TLR9, MMP2, UNC5B, CD44, CMKLR1, ANGPT1, NT5E, SLC9A1, CD97, ITGA5, APP	3.3209	0.0273881
TESTIS	Proteins/Chemicals Regulating Cell Processes of ovary function	Pathway	167	11	ovary function	F2, CYP1B1, ZP3, F10, POMC, FST, PLG, MMP2, ANGPT1, LHCGR, AMH	5.79338	0.0278907
TESTIS	Proteins/Chemicals Regulating Cell Processes of bacterial load	Pathway	139	9	bacterial load	F10, DIABLO, POMC, PRF1, TLR6, TLR1, CXCR2, SERPINE1, NT5E	4.71085	0.0279633
TESTIS	Proteins/Chemicals Regulating Cell Processes of antigen expression	Pathway	140	5	antigen expression	SERPINA1, POMC, ITGAX, FUT7, SLC4A1	4.51506	0.0308007
TESTIS	Proteins/Chemicals Regulating Cell Processes of grooming behavior	Pathway	102	5	grooming behavior	POMC, NTS, PLG, PENK, CRHR1	5.62017	0.0318469
TESTIS	Proteins/Chemicals Regulating Cell Processes of positive chemotaxis	Pathway	181	6	positive chemotaxis	F2, SERPINA6, LGALS1, ALOX5, CXCR2, UNC5B	3.63356	0.0324516
TESTIS	Proteins/Chemicals Regulating Cell Processes of superoxide anion generation	Pathway	562	36	superoxide anion generation	CELA1, F2, CYP1B1, F10, SERPINA1, SERPINA4, SERPINA3, DIABLO, POMC, LGALS1, PLAU, C3, NTS, ITGAM, ITGAX, APOA1, PENK, ALOX5, AMBP, CXCR1, SERPINE1, SIGLEC7, CYP1A1, GRIN2C, MMP2, APOE, HP, SFTPA1, ITGA2B, ANGPT1, THBS2, BNIP3, LDLR, SLC9A1, VAV2, APP	3.25324	0.0329782
TESTIS	Proteins/Chemicals Regulating Cell Processes of neutrophil activation	Pathway	308	31	neutrophil activation	F2, SERPINA3, SERPINA1, DIABLO, POMC, LGALS1, PLAU, C3, SERPING1, PLG, ITGAM, APOA1, CLEC4A, TBX21, FUT7, PENK, ALOX5, AMBP, CXCR2, CXCR1, SERPINE1, APOH, TLR9, F2R, CD44, COL7A1, ITGA2B, LDLR, SLC9A1, CD97, APP	3.63356	0.0335398
TESTIS	Proteins/Chemicals Regulating Cell Processes of immune cell chemotaxis	Pathway	110	8	immune cell chemotaxis	F2, POMC, LGALS1, PLAU, ITGAM, CXCR2, CD44, ANGPT1	3.63356	0.034963
TESTIS	Proteins/Chemicals Regulating Cell Processes of innervation	Pathway	323	17	innervation	MYOD1, F10, POMC, LGALS1, PLAU, NTS, FST, TLR1, PENK, DBH, CRHR1, NSF, GAD1, APOE, GABRG2, GFRA2, APP	4.04682	0.0372427
TESTIS	Proteins/Chemicals Regulating Cell Processes of hepatocyte apoptosis	Pathway	240	10	hepatocyte apoptosis	F2, SERPINA1, ASAH2, NTS, FST, PRF1, ALOX5, TLR9, ATF3, LHCGR	5.79338	0.0374089
TESTIS	Proteins/Chemicals Regulating Cell Processes of dendritic cell differentiation	Pathway	450	24	dendritic cell differentiation	F2, SERPINA1, DIABLO, LAG3, POMC, LGALS1, C3, PTK2B, ITGAX, ITGAM, TLR1, TLR6, APOA1, CLEC6A, CLEC4A, APOH, TLR9, MRC1, CD44, APOE, SFTPA1, THBS1, RYR1, APP	3.26559	0.0381823
TESTIS	Proteins/Chemicals Regulating Cell Processes of tissue invasion	Pathway	124	9	tissue invasion	ST14, PLAU, HPX, PLG, PRF1, TNFRSF11B, SERPINE1, MMP2, CD44	5.04804	0.0382016
TESTIS	Proteins/Chemicals Regulating Cell Processes of muscle fiber contraction	Pathway	96	7	muscle fiber contraction	F2, PLAU, HBB, FABP4, C3, F2R, THBS1	3.0342	0.0387089
TESTIS	Proteins/Chemicals Regulating Cell Processes of acrosome reaction	Pathway	189	11	acrosome reaction	PLA2G1B, ZP3, SERPINA6, SERPINA5, PLG, APOA1, SYT1, NSF, SERPINE1, RIMS1, TPP2	4.69767	0.0389484
TESTIS	Proteins/Chemicals Regulating Cell Processes of myoblast differentiation	Pathway	348	8	myoblast differentiation	MYOD1, F2, CRABP2, LGALS1, FST, TWIST1, EGLN3, APP	5.79338	0.0430267
TESTIS	Proteins/Chemicals Regulating Cell Processes of epidermal cell differentiation	Pathway	245	7	epidermal cell differentiation	ST14, SERPINA5, PLAU, KRT3, PLG, CD44, IRS2	6.02633	0.0437047
TESTIS	Proteins/Chemicals Regulating Cell Processes of kidney function	Pathway	481	34	kidney function	F2, CYP1B1, SERPINA4, SERPINA1, POMC, PLAU, NTS, CLCNKB, APOB, SERPING1, FST, PLG, SORCS1, ITGAM, TNFRSF11B, APOA1, PRKD1, AMBP, CYP3A4, CYP3A5, SERPINE1, APOH, ATCAY, CLDN1, CD44, APOE, HP, POSTN, ITGA2B, ANGPT1, NT5E, THBS2, THBS1, GRK4	2.93104	0.0439768
TESTIS	Proteins/Chemicals Regulating Cell Processes of innate immune response	Pathway	1200	68	innate immune response	F2, FGB, PYCARD, PLA2G1B, F10, SERPINA1, POMC, LGALS1, LUM, PLAU, C7, C3, NTS, APOB, WFDC1, LPA, PLG, PTK2B, PRF1, RNF31, ITGAX, TLR6, TLR1, TLR10, APOA1, CLEC4D, CLEC4E, CLEC6A, CLEC4C, TBX21, PGLYRP2, PENK, FOXP3, ALOX5, CXCR1, CXCR2, COLEC12, SERPINE1, CD33, SIGLEC7, SIGLEC11, SIGLEC5, SIGLEC10, APOH, TLR9, MRC1, MMP2, F2R, CD44, NLRC3, APOE, HPR, HP, SFTPA2, SFTPA1, ATF3, MICA, MICB, ITGA2B, …	3.3064	0.0440219
TESTIS	Proteins/Chemicals Regulating Cell Processes of sperm cell adhesion	Pathway	75	6	sperm cell adhesion	ASTL, ZP3, PLG, ITGAM, MRC1, CD44	5.62017	0.0446173
TESTIS	Proteins/Chemicals Regulating Cell Processes of ubiquitin-dependent protein degradation	Pathway	309	8	ubiquitin-dependent protein degradation	MYOD1, TKT, DIABLO, APOB, KRT8, RNF31, LDLR, APP	6.02633	0.0450992
TESTIS	Proteins/Chemicals Regulating Cell Processes of muscle regeneration	Pathway	283	12	muscle regeneration	MYOD1, F2, LGALS1, PLAU, FST, PLG, ITGAM, SERPINE1, MRC1, MMP2, POSTN, ABCG2	3.3209	0.0461649
TESTIS	Proteins/Chemicals Regulating Cell Processes of leukocyte recruitment	Pathway	327	21	leukocyte recruitment	F2, LECT2, SERPINA1, LGALS1, PLAU, PLG, ITGAM, ITGAX, APOA1, FUT7, FOXP3, ALOX5, CXCR2, CXCR1, TLR9, MMP2, F2R, CD44, ITGA2B, LDLR, THBS1	3.12289	0.0471696
